# Supplementary material for: N′-(3-Methoxy­benzyl­idene)-4-nitro­benzohydrazide monohydrate
Source: Acta Crystallogr Sect E Struct Rep Online. 2010 Mar 31;66(Pt 4):o977–8. doi: 10.1107/S1600536810010986 (PMC2983820; doi:10.1107/S1600536810010986)
Supplement: Supplementary file 1 [file e-66-0o977-sup1.cif]

##############################################################################
###                                                                        ###
###        Electronic paper (Acta Crystallographica Section E)             ###
###                                                                        ###
##############################################################################
#                                                                            #
# This CIF contains the data in a paper accepted for publication in Acta     #
# Crystallographica Section E. It conforms to the requirements of Notes      #
# for Authors for Section E, and has been peer reviewed under the auspices   #
# of the IUCr Commission on Journals.                                        #
#                                                                            #
# Full details of the Crystallographic Information File format               #
# are given in the paper "The Crystallographic Information File (CIF):       #
# a New Standard Archive File for Crystallography" by S. R. Hall, F. H.      #
# Allen and I. D. Brown [Acta Cryst. (1991), A47, 655-685].                  #
#                                                                            #
# The current version of the core CIF dictionary is obtainable from          #
# ftp://ftp.iucr.org/pub/cif_core.dic. The current version number is 2.4.    #
#                                                                            #
# Software is freely available for graphical display of the structure(s) in  #
# this CIF.  For information consult the CIF home page http://www.iucr.org/  #
# cif/home.html                                                              #
#                                                                            #
# This file may be used for bona fide research purposes within the           #
# scientific community so long as proper attribution is given to the journal # 
# article from which it was obtained.                                        #
#                                                                            #
##############################################################################
                                             
data_global
_audit_creation_method     SHELXL-97
_journal_date_recd_electronic     2010-03-20
_journal_date_accepted     2010-03-23
_journal_name_full     'Acta Crystallographica, Section E'
_journal_year     2010
_journal_volume     66
_journal_issue      4
_journal_page_first     o977
_journal_page_last     o978
_journal_paper_category     QO
_journal_coeditor_code     LH5018
_publ_contact_author_name     'Muhammad Zia-ur-Rehman'
_publ_contact_author_address
;
Applied Chemistry Research Centre
PCSIR Laboratories Complex
Lahore-54600
Pakistan
;
_publ_contact_author_email     rehman_pcsir@hotmail.com
_publ_contact_author_phone     '0092-3334571977'
_publ_section_title
;
<i>N</i>'-(3-Methoxybenzylidene)-4-nitrobenzohydrazide monohydrate
;
loop_
    _publ_author_name
    _publ_author_footnote
    _publ_author_address
    'Ahmad, Tanveer' .
;
Institute of Chemistry
University of the Punjab
Lahore 54590
Pakistan
;
    'Zia-ur-Rehman, Muhammad' .
;
Applied Chemistry Research Centre
PCSIR Laboratories Complex
Lahore 54600
Pakistan
;
    'Siddiqui, Hamid Latif' .
;
Institute of Chemistry
University of the Punjab
Lahore 54590
Pakistan
;
    'Fasih Ullah, Muhammad' .
;
Institute of Chemistry
University of the Punjab
Lahore 54590
Pakistan
;
    'Parvez, Masood' .
;
Department of Chemistry
The University of Calgary
2500 University Drive NW
Calgary
Alberta
Canada T2N 1N4
;
data_I
_chemical_name_systematic
;
<i>N</i>'-(3-Methoxybenzylidene)-4-nitrobenzohydrazide monohydrate
;
_chemical_name_common
;
;
_chemical_formula_moiety     'C15 H13 N3 O4, H2 O'
_chemical_formula_sum     'C15 H15 N3 O5'
_chemical_formula_iupac     'C15 H13 N3 O4, H2 O'
_chemical_formula_weight     317.30
_chemical_melting_point     506
_symmetry_cell_setting     triclinic
_symmetry_space_group_name_H-M     'P -1'
_symmetry_space_group_name_Hall     '-P 1'
loop_
    _symmetry_equiv_pos_as_xyz
    'x, y, z'
    '-x, -y, -z'
_cell_length_a     6.7162(3)
_cell_length_b     7.4929(3)
_cell_length_c     32.1141(15)
_cell_angle_alpha     91.883(2)
_cell_angle_beta     91.5697(12)
_cell_angle_gamma     112.753(2)
_cell_volume     1488.12(11)
_cell_formula_units_Z     4
_cell_measurement_reflns_used     5661
_cell_measurement_theta_min     1.0
_cell_measurement_theta_max     27.5
_cell_measurement_temperature     173(2)
_exptl_crystal_description     'needle'
_exptl_crystal_colour     'yellow'
_exptl_crystal_size_max     0.10
_exptl_crystal_size_mid     0.04
_exptl_crystal_size_min     0.03
_exptl_crystal_density_diffrn     1.416
_exptl_crystal_density_meas     ?
_exptl_crystal_density_method     'not measured'
_exptl_crystal_F_000     664
_exptl_absorpt_coefficient_mu     0.108
_exptl_absorpt_correction_type     'multi-scan'
_exptl_absorpt_process_details     '(SORTAV; Blessing, 1997)'
_exptl_absorpt_correction_T_min     0.9892
_exptl_absorpt_correction_T_max     0.9968
_exptl_special_details
;
;
_diffrn_ambient_temperature     173(2)
_diffrn_radiation_type     MoK\a
_diffrn_radiation_wavelength     0.71073
_diffrn_radiation_source     'fine-focus sealed tube'
_diffrn_radiation_monochromator     graphite
_diffrn_measurement_device_type     'Nonius KappaCCD'
_diffrn_measurement_method     '\w and \f'
_diffrn_detector_area_resol_mean     ?
_diffrn_reflns_number     10724
_diffrn_reflns_av_R_equivalents     0.0345
_diffrn_reflns_av_sigmaI/netI     0.0463
_diffrn_reflns_theta_min     2.99
_diffrn_reflns_theta_max     27.53
_diffrn_reflns_theta_full     25.00
_diffrn_measured_fraction_theta_max     0.953
_diffrn_measured_fraction_theta_full     0.971
_diffrn_reflns_limit_h_min     -8
_diffrn_reflns_limit_h_max     8
_diffrn_reflns_limit_k_min     -9
_diffrn_reflns_limit_k_max     9
_diffrn_reflns_limit_l_min     -41
_diffrn_reflns_limit_l_max     41
_diffrn_standards_number     0
_diffrn_standards_interval_count     ?
_diffrn_standards_interval_time     ?
_diffrn_standards_decay_%     ?
_refine_special_details
;
Refinement of <i>F</i>^2^ against ALL reflections. The weighted <i>R</i>-factor
wR and goodness of fit <i>S</i> are based on <i>F</i>^2^, conventional
<i>R</i>-factors <i>R</i> are based on <i>F</i>, with <i>F</i> set to zero for
negative <i>F</i>^2^. The threshold expression of <i>F</i>^2^ >
\s(<i>F</i>^2^) is used only for calculating <i>R</i>-factors(gt) etc. and is
not relevant to the choice of reflections for refinement. <i>R</i>-factors
based on <i>F</i>^2^ are statistically about twice as large as those based on
<i>F</i>, and <i>R</i>- factors based on ALL data will be even larger.
;
_reflns_number_total     6546
_reflns_number_gt     5035
_reflns_threshold_expression     I>2\s(I)
_refine_ls_structure_factor_coef     Fsqd
_refine_ls_matrix_type     full
_refine_ls_R_factor_all     0.0960
_refine_ls_R_factor_gt     0.0710
_refine_ls_wR_factor_gt     0.1334
_refine_ls_wR_factor_ref     0.1486
_refine_ls_goodness_of_fit_ref     1.171
_refine_ls_restrained_S_all     1.171
_refine_ls_number_reflns     6546
_refine_ls_number_parameters     429
_refine_ls_number_restraints     0
_refine_ls_hydrogen_treatment     mixed
_refine_ls_weighting_scheme     calc
_refine_ls_weighting_details
         'calc w=1/[\s^2^(Fo^2^)+(0.0216P)^2^+1.6183P] where P=(Fo^2^+2Fc^2^)/3'
_atom_sites_solution_hydrogens     difmap
_atom_sites_solution_primary     direct
_atom_sites_solution_secondary     difmap
_refine_ls_shift/su_max     0.000
_refine_ls_shift/su_mean     0.000
_refine_diff_density_max     0.303
_refine_diff_density_min     -0.243
_refine_ls_extinction_method     none
_refine_ls_extinction_coef     ?
loop_
    _atom_type_symbol
    _atom_type_description
    _atom_type_scat_dispersion_real
    _atom_type_scat_dispersion_imag
    _atom_type_scat_source
    'C' 'C' 0.0033 0.0016
                         'International Tables Vol C Tables 4.2.6.8 and 6.1.1.4'
    'H' 'H' 0.0000 0.0000
                         'International Tables Vol C Tables 4.2.6.8 and 6.1.1.4'
    'N' 'N' 0.0061 0.0033
                         'International Tables Vol C Tables 4.2.6.8 and 6.1.1.4'
    'O' 'O' 0.0106 0.0060
                         'International Tables Vol C Tables 4.2.6.8 and 6.1.1.4'
_computing_data_collection     'COLLECT (Hooft, 1998)'
_computing_cell_refinement     'DENZO (Otwinowski & Minor, 1997)'
_computing_data_reduction     'SCALEPACK (Otwinowski & Minor, 1997)'
_computing_structure_solution     'SHELXS97 (Sheldrick, 2008)'
_computing_structure_refinement     'SHELXL97 (Sheldrick, 2008)'
_computing_molecular_graphics     'ORTEP-3 for Windows (Farrugia, 1997)'
_computing_publication_material     'SHELXL97 (Sheldrick, 2008)'
loop_
    _atom_site_type_symbol
    _atom_site_label
    _atom_site_fract_x
    _atom_site_fract_y
    _atom_site_fract_z
    _atom_site_U_iso_or_equiv
    _atom_site_adp_type
    _atom_site_calc_flag
    _atom_site_refinement_flags
    _atom_site_occupancy
    _atom_site_disorder_assembly
    _atom_site_disorder_group
    O O1 0.5409(5) 0.3361(4) 0.52359(7) 0.0652(7) Uani d . 1 . .
    O O2 0.2135(5) 0.3034(4) 0.53490(8) 0.0782(9) Uani d . 1 . .
    O O3 0.8790(3) 0.8188(3) 0.71569(6) 0.0423(5) Uani d . 1 . .
    O O4 0.8847(3) 1.1025(3) 0.92010(6) 0.0383(5) Uani d . 1 . .
    O O5 0.2433(3) 0.6052(3) 0.96336(6) 0.0461(5) Uani d . 1 . .
    O O6 0.5729(3) 0.7096(3) 0.98840(6) 0.0432(5) Uani d . 1 . .
    O O7 0.8929(3) 0.4098(3) 0.80674(6) 0.0390(5) Uani d . 1 . .
    O O8 0.1740(4) -0.1127(4) 0.57904(6) 0.0613(7) Uani d . 1 . .
    O O9 0.0742(3) 0.5580(3) 0.72390(7) 0.0437(5) Uani d . 1 . .
    H H9A -0.016(5) 0.464(5) 0.7397(10) 0.052 Uiso d . 1 . .
    H H9B 0.017(5) 0.651(5) 0.7228(10) 0.052 Uiso d . 1 . .
    O O10 0.0793(3) 0.1569(3) 0.77316(7) 0.0468(6) Uani d . 1 . .
    H H10A 0.002(6) 0.218(5) 0.7828(11) 0.056 Uiso d . 1 . .
    H H10B 0.005(6) 0.052(5) 0.7631(11) 0.056 Uiso d . 1 . .
    N N1 0.4053(5) 0.3579(4) 0.54538(8) 0.0522(7) Uani d . 1 . .
    N N2 0.5317(4) 0.7257(3) 0.73434(6) 0.0327(5) Uani d . 1 . .
    H H2N 0.3936 0.6645 0.7272 0.039 Uiso calc R 1 . .
    N N3 0.5961(4) 0.8154(3) 0.77402(6) 0.0327(5) Uani d . 1 . .
    N N4 0.4328(4) 0.6279(3) 0.96079(7) 0.0334(5) Uani d . 1 . .
    N N5 0.5518(3) 0.2963(3) 0.77803(6) 0.0293(5) Uani d . 1 . .
    H H5N 0.4142 0.2727 0.7811 0.035 Uiso calc R 1 . .
    N N6 0.6228(3) 0.2498(3) 0.74060(6) 0.0305(5) Uani d . 1 . .
    C C1 0.6020(4) 0.6333(4) 0.66505(8) 0.0317(6) Uani d . 1 . .
    C C2 0.3846(5) 0.5612(4) 0.65178(8) 0.0379(6) Uani d . 1 . .
    H H2 0.2801 0.5730 0.6698 0.045 Uiso calc R 1 . .
    C C3 0.3205(5) 0.4724(4) 0.61237(9) 0.0424(7) Uani d . 1 . .
    H H3 0.1729 0.4241 0.6030 0.051 Uiso calc R 1 . .
    C C4 0.4752(5) 0.4557(4) 0.58715(8) 0.0379(6) Uani d . 1 . .
    C C5 0.6907(5) 0.5251(4) 0.59902(9) 0.0420(7) Uani d . 1 . .
    H H5 0.7938 0.5119 0.5808 0.050 Uiso calc R 1 . .
    C C6 0.7534(5) 0.6152(4) 0.63848(8) 0.0401(7) Uani d . 1 . .
    H H6 0.9017 0.6650 0.6474 0.048 Uiso calc R 1 . .
    C C7 0.6827(4) 0.7339(4) 0.70724(8) 0.0329(6) Uani d . 1 . .
    C C8 0.4388(4) 0.8124(4) 0.79569(8) 0.0343(6) Uani d . 1 . .
    H H8 0.2963 0.7536 0.7836 0.041 Uiso calc R 1 . .
    C C9 0.4687(4) 0.8960(4) 0.83847(8) 0.0297(5) Uani d . 1 . .
    C C10 0.6675(4) 0.9670(4) 0.86004(8) 0.0291(5) Uani d . 1 . .
    H H10 0.7925 0.9669 0.8469 0.035 Uiso calc R 1 . .
    C C11 0.6828(4) 1.0387(3) 0.90111(8) 0.0272(5) Uani d . 1 . .
    C C12 0.5013(4) 1.0433(3) 0.92029(8) 0.0298(5) Uani d . 1 . .
    H H12 0.5129 1.0940 0.9482 0.036 Uiso calc R 1 . .
    C C13 0.3032(4) 0.9734(4) 0.89832(8) 0.0333(6) Uani d . 1 . .
    H H13 0.1787 0.9760 0.9112 0.040 Uiso calc R 1 . .
    C C14 0.2862(4) 0.8998(4) 0.85770(8) 0.0350(6) Uani d . 1 . .
    H H14 0.1501 0.8517 0.8428 0.042 Uiso calc R 1 . .
    C C15 0.9058(5) 1.1692(4) 0.96298(8) 0.0408(7) Uani d . 1 . .
    H H15A 1.0560 1.2070 0.9732 0.049 Uiso calc R 1 . .
    H H15B 0.8110 1.0650 0.9796 0.049 Uiso calc R 1 . .
    H H15C 0.8649 1.2811 0.9655 0.049 Uiso calc R 1 . .
    C C16 0.6180(4) 0.4345(3) 0.84904(7) 0.0259(5) Uani d . 1 . .
    C C17 0.7721(4) 0.5258(4) 0.88126(8) 0.0299(5) Uani d . 1 . .
    H H17 0.9191 0.5459 0.8777 0.036 Uiso calc R 1 . .
    C C18 0.7132(4) 0.5871(4) 0.91830(8) 0.0312(6) Uani d . 1 . .
    H H18 0.8175 0.6487 0.9403 0.037 Uiso calc R 1 . .
    C C19 0.4983(4) 0.5564(3) 0.92247(7) 0.0272(5) Uani d . 1 . .
    C C20 0.3404(4) 0.4629(4) 0.89158(8) 0.0302(5) Uani d . 1 . .
    H H20 0.1932 0.4408 0.8956 0.036 Uiso calc R 1 . .
    C C21 0.4029(4) 0.4028(4) 0.85474(8) 0.0309(5) Uani d . 1 . .
    H H21 0.2973 0.3390 0.8331 0.037 Uiso calc R 1 . .
    C C22 0.6997(4) 0.3791(3) 0.80989(8) 0.0289(5) Uani d . 1 . .
    C C23 0.4724(4) 0.1688(4) 0.71271(8) 0.0323(6) Uani d . 1 . .
    H H23 0.3278 0.1467 0.7192 0.039 Uiso calc R 1 . .
    C C24 0.5146(4) 0.1086(4) 0.67096(8) 0.0310(5) Uani d . 1 . .
    C C25 0.3371(4) 0.0256(4) 0.64343(8) 0.0366(6) Uani d . 1 . .
    H H25 0.1975 0.0102 0.6521 0.044 Uiso calc R 1 . .
    C C26 0.3616(5) -0.0352(4) 0.60320(8) 0.0398(7) Uani d . 1 . .
    C C27 0.5630(5) -0.0151(4) 0.59032(8) 0.0374(6) Uani d . 1 . .
    H H27 0.5803 -0.0569 0.5629 0.045 Uiso calc R 1 . .
    C C28 0.7408(5) 0.0676(4) 0.61821(9) 0.0388(6) Uani d . 1 . .
    H H28 0.8799 0.0810 0.6096 0.047 Uiso calc R 1 . .
    C C29 0.7193(4) 0.1306(4) 0.65817(8) 0.0361(6) Uani d . 1 . .
    H H29 0.8423 0.1881 0.6767 0.043 Uiso calc R 1 . .
    C C30 0.1873(6) -0.1784(6) 0.53710(9) 0.0624(10) Uani d . 1 . .
    H H30A 0.0433 -0.2282 0.5232 0.075 Uiso calc R 1 . .
    H H30B 0.2426 -0.2817 0.5376 0.075 Uiso calc R 1 . .
    H H30C 0.2851 -0.0702 0.5219 0.075 Uiso calc R 1 . .
loop_
    _atom_site_aniso_label
    _atom_site_aniso_U_11
    _atom_site_aniso_U_22
    _atom_site_aniso_U_33
    _atom_site_aniso_U_12
    _atom_site_aniso_U_13
    _atom_site_aniso_U_23
    O1 0.101(2) 0.0737(16) 0.0305(12) 0.0446(15) 0.0065(12) -0.0088(11)
    O2 0.0780(19) 0.097(2) 0.0421(14) 0.0186(16) -0.0182(13) -0.0240(14)
    O3 0.0343(10) 0.0517(12) 0.0369(11) 0.0137(9) -0.0009(8) -0.0129(9)
    O4 0.0299(10) 0.0522(12) 0.0313(10) 0.0153(9) -0.0018(8) -0.0114(8)
    O5 0.0418(12) 0.0508(12) 0.0417(12) 0.0136(10) 0.0152(9) -0.0073(9)
    O6 0.0554(13) 0.0420(11) 0.0260(10) 0.0132(10) -0.0029(9) -0.0087(8)
    O7 0.0277(10) 0.0500(12) 0.0368(11) 0.0131(9) 0.0046(8) -0.0116(9)
    O8 0.0517(13) 0.106(2) 0.0288(11) 0.0356(13) -0.0095(9) -0.0207(12)
    O9 0.0313(11) 0.0545(13) 0.0409(12) 0.0114(10) 0.0061(9) 0.0046(10)
    O10 0.0312(11) 0.0570(14) 0.0513(13) 0.0186(10) -0.0053(9) -0.0228(11)
    N1 0.080(2) 0.0484(15) 0.0269(13) 0.0243(15) -0.0034(14) -0.0049(11)
    N2 0.0337(12) 0.0380(12) 0.0236(11) 0.0117(10) -0.0011(9) -0.0041(9)
    N3 0.0393(12) 0.0369(12) 0.0222(11) 0.0156(10) 0.0006(9) -0.0025(9)
    N4 0.0437(13) 0.0256(11) 0.0280(11) 0.0102(10) 0.0080(10) 0.0002(9)
    N5 0.0288(11) 0.0379(12) 0.0230(10) 0.0150(9) 0.0043(8) -0.0028(9)
    N6 0.0374(12) 0.0336(11) 0.0226(10) 0.0162(10) 0.0052(9) -0.0008(9)
    C1 0.0368(14) 0.0290(13) 0.0279(13) 0.0114(11) -0.0001(11) -0.0014(10)
    C2 0.0387(15) 0.0423(15) 0.0287(14) 0.0116(12) 0.0041(11) -0.0036(11)
    C3 0.0409(16) 0.0458(16) 0.0327(15) 0.0091(13) -0.0029(12) -0.0033(12)
    C4 0.0546(18) 0.0320(14) 0.0252(13) 0.0150(13) 0.0005(12) -0.0008(11)
    C5 0.0532(18) 0.0494(17) 0.0306(15) 0.0281(15) 0.0067(13) -0.0038(12)
    C6 0.0425(16) 0.0495(17) 0.0310(14) 0.0211(14) 0.0007(12) -0.0029(12)
    C7 0.0354(14) 0.0332(14) 0.0304(13) 0.0140(11) -0.0003(11) -0.0018(11)
    C8 0.0347(14) 0.0392(15) 0.0276(13) 0.0132(12) -0.0019(11) -0.0017(11)
    C9 0.0355(14) 0.0272(12) 0.0263(12) 0.0119(10) 0.0039(10) 0.0028(10)
    C10 0.0310(13) 0.0314(13) 0.0261(13) 0.0132(10) 0.0055(10) 0.0006(10)
    C11 0.0282(12) 0.0256(12) 0.0276(12) 0.0103(10) 0.0017(10) 0.0016(10)
    C12 0.0362(14) 0.0286(12) 0.0260(12) 0.0140(11) 0.0055(10) -0.0008(10)
    C13 0.0301(13) 0.0369(14) 0.0353(14) 0.0148(11) 0.0100(11) 0.0041(11)
    C14 0.0330(14) 0.0400(15) 0.0329(14) 0.0152(12) 0.0006(11) 0.0021(11)
    C15 0.0406(16) 0.0427(16) 0.0296(14) 0.0068(13) -0.0042(12) -0.0069(12)
    C16 0.0281(12) 0.0242(12) 0.0255(12) 0.0102(10) 0.0019(10) 0.0009(9)
    C17 0.0251(12) 0.0325(13) 0.0311(13) 0.0102(10) 0.0005(10) -0.0014(10)
    C18 0.0299(13) 0.0330(13) 0.0276(13) 0.0096(11) -0.0049(10) -0.0044(10)
    C19 0.0349(13) 0.0249(12) 0.0216(11) 0.0112(10) 0.0050(10) 0.0009(9)
    C20 0.0266(12) 0.0352(13) 0.0287(13) 0.0121(11) 0.0022(10) -0.0007(10)
    C21 0.0270(12) 0.0380(14) 0.0250(12) 0.0103(11) -0.0007(10) -0.0045(10)
    C22 0.0312(13) 0.0280(12) 0.0275(13) 0.0116(10) 0.0025(10) -0.0009(10)
    C23 0.0362(14) 0.0358(14) 0.0265(13) 0.0158(11) 0.0044(11) -0.0011(11)
    C24 0.0405(14) 0.0313(13) 0.0229(12) 0.0154(11) 0.0038(10) 0.0014(10)
    C25 0.0357(14) 0.0471(16) 0.0288(14) 0.0183(12) 0.0037(11) -0.0018(12)
    C26 0.0460(16) 0.0493(17) 0.0261(14) 0.0214(14) -0.0036(12) -0.0041(12)
    C27 0.0512(17) 0.0396(15) 0.0241(13) 0.0204(13) 0.0061(12) 0.0000(11)
    C28 0.0413(16) 0.0403(15) 0.0345(15) 0.0151(13) 0.0104(12) -0.0006(12)
    C29 0.0371(15) 0.0376(14) 0.0323(14) 0.0131(12) 0.0051(11) -0.0010(11)
    C30 0.065(2) 0.092(3) 0.0277(16) 0.030(2) -0.0091(15) -0.0170(17)
_geom_special_details
;
All esds (except the esd in the dihedral angle between two l.s. planes) are
estimated using the full covariance matrix. The cell esds are taken into
account individually in the estimation of esds in distances, angles and
torsion angles; correlations between esds in cell parameters are only used
when they are defined by crystal symmetry. An approximate (isotropic)
treatment of cell esds is used for estimating esds involving l.s. planes.
;
loop_
    _geom_bond_atom_site_label_1
    _geom_bond_atom_site_label_2
    _geom_bond_site_symmetry_2
    _geom_bond_distance
    _geom_bond_publ_flag
    O1 N1 . 1.220(4) ?
    O2 N1 . 1.225(4) ?
    O3 C7 . 1.240(3) ?
    O4 C11 . 1.368(3) ?
    O4 C15 . 1.433(3) ?
    O5 N4 . 1.223(3) ?
    O6 N4 . 1.233(3) ?
    O7 C22 . 1.235(3) ?
    O8 C26 . 1.370(3) ?
    O8 C30 . 1.436(3) ?
    O9 H9A . 0.91(4) ?
    O9 H9B . 0.92(3) ?
    O10 H10A . 0.87(4) ?
    O10 H10B . 0.80(4) ?
    N1 C4 . 1.480(3) ?
    N2 C7 . 1.339(3) ?
    N2 N3 . 1.397(3) ?
    N2 H2N . 0.8800 ?
    N3 C8 . 1.274(3) ?
    N4 C19 . 1.471(3) ?
    N5 C22 . 1.358(3) ?
    N5 N6 . 1.388(3) ?
    N5 H5N . 0.8800 ?
    N6 C23 . 1.277(3) ?
    C1 C6 . 1.388(4) ?
    C1 C2 . 1.395(4) ?
    C1 C7 . 1.508(3) ?
    C2 C3 . 1.387(4) ?
    C2 H2 . 0.9500 ?
    C3 C4 . 1.375(4) ?
    C3 H3 . 0.9500 ?
    C4 C5 . 1.373(4) ?
    C5 C6 . 1.391(4) ?
    C5 H5 . 0.9500 ?
    C6 H6 . 0.9500 ?
    C8 C9 . 1.467(3) ?
    C8 H8 . 0.9500 ?
    C9 C10 . 1.386(4) ?
    C9 C14 . 1.397(4) ?
    C10 C11 . 1.393(3) ?
    C10 H10 . 0.9500 ?
    C11 C12 . 1.393(3) ?
    C12 C13 . 1.388(4) ?
    C12 H12 . 0.9500 ?
    C13 C14 . 1.384(4) ?
    C13 H13 . 0.9500 ?
    C14 H14 . 0.9500 ?
    C15 H15A . 0.9800 ?
    C15 H15B . 0.9800 ?
    C15 H15C . 0.9800 ?
    C16 C21 . 1.389(3) ?
    C16 C17 . 1.399(3) ?
    C16 C22 . 1.495(3) ?
    C17 C18 . 1.383(3) ?
    C17 H17 . 0.9500 ?
    C18 C19 . 1.382(4) ?
    C18 H18 . 0.9500 ?
    C19 C20 . 1.386(3) ?
    C20 C21 . 1.385(3) ?
    C20 H20 . 0.9500 ?
    C21 H21 . 0.9500 ?
    C23 C24 . 1.470(3) ?
    C23 H23 . 0.9500 ?
    C24 C25 . 1.386(4) ?
    C24 C29 . 1.395(4) ?
    C25 C26 . 1.391(4) ?
    C25 H25 . 0.9500 ?
    C26 C27 . 1.379(4) ?
    C27 C28 . 1.395(4) ?
    C27 H27 . 0.9500 ?
    C28 C29 . 1.384(4) ?
    C28 H28 . 0.9500 ?
    C29 H29 . 0.9500 ?
    C30 H30A . 0.9800 ?
    C30 H30B . 0.9800 ?
    C30 H30C . 0.9800 ?
loop_
    _geom_angle_atom_site_label_1
    _geom_angle_atom_site_label_2
    _geom_angle_atom_site_label_3
    _geom_angle_site_symmetry_1
    _geom_angle_site_symmetry_3
    _geom_angle
    _geom_angle_publ_flag
    C11 O4 C15 . . 117.2(2) ?
    C26 O8 C30 . . 117.7(2) ?
    H9A O9 H9B . . 106(3) ?
    H10A O10 H10B . . 112(3) ?
    O1 N1 O2 . . 124.0(3) ?
    O1 N1 C4 . . 118.4(3) ?
    O2 N1 C4 . . 117.5(3) ?
    C7 N2 N3 . . 119.2(2) ?
    C7 N2 H2N . . 120.4 ?
    N3 N2 H2N . . 120.4 ?
    C8 N3 N2 . . 113.4(2) ?
    O5 N4 O6 . . 123.5(2) ?
    O5 N4 C19 . . 118.4(2) ?
    O6 N4 C19 . . 118.1(2) ?
    C22 N5 N6 . . 118.4(2) ?
    C22 N5 H5N . . 120.8 ?
    N6 N5 H5N . . 120.8 ?
    C23 N6 N5 . . 114.2(2) ?
    C6 C1 C2 . . 119.4(2) ?
    C6 C1 C7 . . 117.7(2) ?
    C2 C1 C7 . . 122.9(2) ?
    C3 C2 C1 . . 120.3(3) ?
    C3 C2 H2 . . 119.9 ?
    C1 C2 H2 . . 119.9 ?
    C4 C3 C2 . . 118.5(3) ?
    C4 C3 H3 . . 120.7 ?
    C2 C3 H3 . . 120.7 ?
    C5 C4 C3 . . 123.0(3) ?
    C5 C4 N1 . . 118.7(3) ?
    C3 C4 N1 . . 118.3(3) ?
    C4 C5 C6 . . 118.0(3) ?
    C4 C5 H5 . . 121.0 ?
    C6 C5 H5 . . 121.0 ?
    C1 C6 C5 . . 120.8(3) ?
    C1 C6 H6 . . 119.6 ?
    C5 C6 H6 . . 119.6 ?
    O3 C7 N2 . . 122.9(2) ?
    O3 C7 C1 . . 120.7(2) ?
    N2 C7 C1 . . 116.4(2) ?
    N3 C8 C9 . . 122.7(2) ?
    N3 C8 H8 . . 118.6 ?
    C9 C8 H8 . . 118.6 ?
    C10 C9 C14 . . 120.0(2) ?
    C10 C9 C8 . . 122.6(2) ?
    C14 C9 C8 . . 117.4(2) ?
    C9 C10 C11 . . 119.6(2) ?
    C9 C10 H10 . . 120.2 ?
    C11 C10 H10 . . 120.2 ?
    O4 C11 C12 . . 124.0(2) ?
    O4 C11 C10 . . 115.4(2) ?
    C12 C11 C10 . . 120.6(2) ?
    C13 C12 C11 . . 119.4(2) ?
    C13 C12 H12 . . 120.3 ?
    C11 C12 H12 . . 120.3 ?
    C14 C13 C12 . . 120.3(2) ?
    C14 C13 H13 . . 119.8 ?
    C12 C13 H13 . . 119.8 ?
    C13 C14 C9 . . 120.1(2) ?
    C13 C14 H14 . . 119.9 ?
    C9 C14 H14 . . 119.9 ?
    O4 C15 H15A . . 109.5 ?
    O4 C15 H15B . . 109.5 ?
    H15A C15 H15B . . 109.5 ?
    O4 C15 H15C . . 109.5 ?
    H15A C15 H15C . . 109.5 ?
    H15B C15 H15C . . 109.5 ?
    C21 C16 C17 . . 119.3(2) ?
    C21 C16 C22 . . 124.1(2) ?
    C17 C16 C22 . . 116.5(2) ?
    C18 C17 C16 . . 120.8(2) ?
    C18 C17 H17 . . 119.6 ?
    C16 C17 H17 . . 119.6 ?
    C19 C18 C17 . . 118.1(2) ?
    C19 C18 H18 . . 120.9 ?
    C17 C18 H18 . . 120.9 ?
    C18 C19 C20 . . 122.7(2) ?
    C18 C19 N4 . . 119.2(2) ?
    C20 C19 N4 . . 118.1(2) ?
    C21 C20 C19 . . 118.3(2) ?
    C21 C20 H20 . . 120.9 ?
    C19 C20 H20 . . 120.9 ?
    C20 C21 C16 . . 120.8(2) ?
    C20 C21 H21 . . 119.6 ?
    C16 C21 H21 . . 119.6 ?
    O7 C22 N5 . . 122.0(2) ?
    O7 C22 C16 . . 121.2(2) ?
    N5 C22 C16 . . 116.7(2) ?
    N6 C23 C24 . . 122.5(2) ?
    N6 C23 H23 . . 118.8 ?
    C24 C23 H23 . . 118.8 ?
    C25 C24 C29 . . 119.6(2) ?
    C25 C24 C23 . . 116.5(2) ?
    C29 C24 C23 . . 123.9(2) ?
    C24 C25 C26 . . 120.6(3) ?
    C24 C25 H25 . . 119.7 ?
    C26 C25 H25 . . 119.7 ?
    O8 C26 C27 . . 125.0(2) ?
    O8 C26 C25 . . 114.7(3) ?
    C27 C26 C25 . . 120.3(3) ?
    C26 C27 C28 . . 118.9(2) ?
    C26 C27 H27 . . 120.5 ?
    C28 C27 H27 . . 120.5 ?
    C29 C28 C27 . . 121.5(3) ?
    C29 C28 H28 . . 119.3 ?
    C27 C28 H28 . . 119.3 ?
    C28 C29 C24 . . 119.2(3) ?
    C28 C29 H29 . . 120.4 ?
    C24 C29 H29 . . 120.4 ?
    O8 C30 H30A . . 109.5 ?
    O8 C30 H30B . . 109.5 ?
    H30A C30 H30B . . 109.5 ?
    O8 C30 H30C . . 109.5 ?
    H30A C30 H30C . . 109.5 ?
    H30B C30 H30C . . 109.5 ?
loop_
    _geom_torsion_atom_site_label_1
    _geom_torsion_atom_site_label_2
    _geom_torsion_atom_site_label_3
    _geom_torsion_atom_site_label_4
    _geom_torsion_site_symmetry_1
    _geom_torsion_site_symmetry_2
    _geom_torsion_site_symmetry_3
    _geom_torsion_site_symmetry_4
    _geom_torsion
    _geom_torsion_publ_flag
    C7 N2 N3 C8 . . . . 174.3(2) ?
    C22 N5 N6 C23 . . . . 178.6(2) ?
    C6 C1 C2 C3 . . . . 0.0(4) ?
    C7 C1 C2 C3 . . . . 179.1(3) ?
    C1 C2 C3 C4 . . . . 0.6(4) ?
    C2 C3 C4 C5 . . . . -0.8(5) ?
    C2 C3 C4 N1 . . . . 179.0(3) ?
    O1 N1 C4 C5 . . . . 2.7(4) ?
    O2 N1 C4 C5 . . . . -177.5(3) ?
    O1 N1 C4 C3 . . . . -177.2(3) ?
    O2 N1 C4 C3 . . . . 2.7(4) ?
    C3 C4 C5 C6 . . . . 0.3(5) ?
    N1 C4 C5 C6 . . . . -179.5(3) ?
    C2 C1 C6 C5 . . . . -0.5(4) ?
    C7 C1 C6 C5 . . . . -179.6(3) ?
    C4 C5 C6 C1 . . . . 0.3(4) ?
    N3 N2 C7 O3 . . . . -0.3(4) ?
    N3 N2 C7 C1 . . . . 179.8(2) ?
    C6 C1 C7 O3 . . . . 9.0(4) ?
    C2 C1 C7 O3 . . . . -170.1(3) ?
    C6 C1 C7 N2 . . . . -171.0(3) ?
    C2 C1 C7 N2 . . . . 9.9(4) ?
    N2 N3 C8 C9 . . . . 179.2(2) ?
    N3 C8 C9 C10 . . . . -6.7(4) ?
    N3 C8 C9 C14 . . . . 174.2(3) ?
    C14 C9 C10 C11 . . . . 1.2(4) ?
    C8 C9 C10 C11 . . . . -177.9(2) ?
    C15 O4 C11 C12 . . . . 3.1(4) ?
    C15 O4 C11 C10 . . . . -177.2(2) ?
    C9 C10 C11 O4 . . . . 178.9(2) ?
    C9 C10 C11 C12 . . . . -1.4(4) ?
    O4 C11 C12 C13 . . . . -179.5(2) ?
    C10 C11 C12 C13 . . . . 0.9(4) ?
    C11 C12 C13 C14 . . . . -0.1(4) ?
    C12 C13 C14 C9 . . . . -0.2(4) ?
    C10 C9 C14 C13 . . . . -0.3(4) ?
    C8 C9 C14 C13 . . . . 178.8(2) ?
    C21 C16 C17 C18 . . . . -1.0(4) ?
    C22 C16 C17 C18 . . . . 178.3(2) ?
    C16 C17 C18 C19 . . . . -0.2(4) ?
    C17 C18 C19 C20 . . . . 1.6(4) ?
    C17 C18 C19 N4 . . . . -177.3(2) ?
    O5 N4 C19 C18 . . . . 177.6(2) ?
    O6 N4 C19 C18 . . . . -1.6(3) ?
    O5 N4 C19 C20 . . . . -1.4(3) ?
    O6 N4 C19 C20 . . . . 179.4(2) ?
    C18 C19 C20 C21 . . . . -1.7(4) ?
    N4 C19 C20 C21 . . . . 177.3(2) ?
    C19 C20 C21 C16 . . . . 0.3(4) ?
    C17 C16 C21 C20 . . . . 1.0(4) ?
    C22 C16 C21 C20 . . . . -178.3(2) ?
    N6 N5 C22 O7 . . . . -1.6(4) ?
    N6 N5 C22 C16 . . . . 177.5(2) ?
    C21 C16 C22 O7 . . . . -179.5(3) ?
    C17 C16 C22 O7 . . . . 1.2(4) ?
    C21 C16 C22 N5 . . . . 1.4(4) ?
    C17 C16 C22 N5 . . . . -177.9(2) ?
    N5 N6 C23 C24 . . . . 180.0(2) ?
    N6 C23 C24 C25 . . . . -178.9(3) ?
    N6 C23 C24 C29 . . . . 1.1(4) ?
    C29 C24 C25 C26 . . . . -0.2(4) ?
    C23 C24 C25 C26 . . . . 179.8(3) ?
    C30 O8 C26 C27 . . . . 0.1(5) ?
    C30 O8 C26 C25 . . . . 179.9(3) ?
    C24 C25 C26 O8 . . . . -179.3(3) ?
    C24 C25 C26 C27 . . . . 0.6(4) ?
    O8 C26 C27 C28 . . . . 179.6(3) ?
    C25 C26 C27 C28 . . . . -0.3(4) ?
    C26 C27 C28 C29 . . . . -0.4(4) ?
    C27 C28 C29 C24 . . . . 0.8(4) ?
    C25 C24 C29 C28 . . . . -0.5(4) ?
    C23 C24 C29 C28 . . . . 179.5(3) ?
loop_
    _geom_hbond_atom_site_label_D
    _geom_hbond_atom_site_label_H
    _geom_hbond_atom_site_label_A
    _geom_hbond_site_symmetry_A
    _geom_hbond_distance_DH
    _geom_hbond_distance_HA
    _geom_hbond_distance_DA
    _geom_hbond_angle_DHA
    N2 H2N O9 . 0.88 1.98 2.839(3) 166.1
    N5 H5N O10 . 0.88 2.08 2.930(3) 162.5
    C2 H2 O9 . 0.95 2.23 3.153(3) 164.0
    C8 H8 O9 . 0.95 2.45 3.277(3) 144.9
    C15 H15B O6 . 0.98 2.55 3.443(4) 151.2
    C21 H21 O10 . 0.95 2.42 3.355(3) 169.3
    C23 H23 O10 . 0.95 2.46 3.295(3) 146.8
    O9 H9A O7 1_455 0.91(4) 2.26(3) 3.020(3) 140(3)
    O9 H9A N6 1_455 0.91(4) 2.34(3) 3.093(3) 140(3)
    O9 H9B O3 1_455 0.92(3) 1.84(4) 2.758(3) 173(3)
    O10 H10A O7 1_455 0.87(4) 1.99(4) 2.846(3) 167(3)
    O10 H10B O3 1_445 0.80(4) 2.17(4) 2.925(3) 158(3)
    C13 H13 O4 1_455 0.95 2.52 3.390(3) 152.7
    C15 H15A O6 2_777 0.98 2.59 3.560(4) 170.9
    C30 H30A O2 2_556 0.98 2.40 3.322(4) 155.9
    C30 H30B O1 2_656 0.98 2.59 3.200(4) 120.5
