# Supplementary material for: N′-(3-Methoxy­benzyl­idene)-4-nitro­benzohydrazide monohydrate
Source: Acta Crystallogr Sect E Struct Rep Online. 2010 Mar 31;66(Pt 4):o977–8. doi: 10.1107/S1600536810010986 (PMC2983820; doi:10.1107/S1600536810010986)
Supplement: Supplementary file 2 [file e-66-0o977-Isup2.hkl]

#
# h,k,l, Fc-squared, Fo-squared, sigma(Fo-squared) and status flag
#
data_I
_shelx_title ' Compound'
_shelx_refln_list_code          4
_shelx_F_calc_maximum      162.42
_exptl_crystal_F_000       664.00
_reflns_d_resolution_high  0.7688
 
loop_
 _symmetry_equiv_pos_as_xyz
 'x, y, z'
 '-x, -y, -z'
 
_cell_length_a     6.7162
_cell_length_b     7.4929
_cell_length_c    32.1141
_cell_angle_alpha  91.883
_cell_angle_beta   91.570
_cell_angle_gamma 112.753
 
_shelx_F_squared_multiplier     1.000
 
loop_
 _refln_index_h
 _refln_index_k
 _refln_index_l
 _refln_F_squared_calc
 _refln_F_squared_meas
 _refln_F_squared_sigma
 _refln_observed_status
   2   0   0        9.47        9.86      3.03 o
   3   0   0       92.60      101.48      2.74 o
   4   0   0       84.50       74.24      6.25 o
   5   0   0      594.45      558.26     54.24 o
   6   0   0       48.19       51.87      3.58 o
   7   0   0        0.31       18.03      3.41 o
   8   0   0        0.64        1.42      3.82 o
  -8   1   0        7.33        0.48      3.87 o
  -7   1   0        8.05        9.61      2.74 o
  -6   1   0      336.61      335.86     18.85 o
  -5   1   0      230.05      249.30     14.77 o
  -4   1   0        3.01       10.55      6.99 o
  -3   1   0       62.03       65.16      8.70 o
  -2   1   0      322.20      264.29      4.23 o
  -1   1   0       24.45       23.73      1.86 o
   1   1   0     1087.70     1019.75     17.90 o
   2   1   0      139.62      138.67      3.29 o
   3   1   0      156.09      172.34      5.04 o
   4   1   0        0.11       -1.57      1.38 o
   5   1   0      112.03      110.03      5.52 o
   6   1   0       40.47       38.61      4.03 o
   7   1   0        5.14        1.42      4.06 o
  -8   2   0        9.50       17.22      8.16 o
  -7   2   0      126.73      109.48     14.44 o
  -6   2   0      261.47      265.04     11.76 o
  -5   2   0      232.85      245.95      7.10 o
  -4   2   0      292.01      232.62     20.20 o
  -3   2   0     4753.74     4885.23     90.14 o
  -2   2   0     1228.84     1036.72     32.62 o
  -1   2   0     4191.56     4050.32     45.01 o
   0   2   0     2356.13     2437.15     32.81 o
   1   2   0     1007.58      960.94     27.17 o
   2   2   0     1443.79     1461.49     20.42 o
   3   2   0        4.16       13.51      3.25 o
   4   2   0        1.72        5.11      1.60 o
   5   2   0      118.97      120.36      5.79 o
   6   2   0       12.09       12.27      3.15 o
  -8   3   0        5.75       -2.23      3.05 o
  -6   3   0      220.48      221.95      6.56 o
  -5   3   0       40.78       44.17      8.90 o
  -4   3   0       20.01       11.63      8.43 o
  -3   3   0       38.97       63.51      7.51 o
  -2   3   0      847.18      918.34     15.57 o
  -1   3   0     8631.83     8625.91    118.42 o
   0   3   0        1.60        0.72      0.48 o
   1   3   0       70.00       52.16      1.24 o
   2   3   0       56.44       52.41      6.96 o
   3   3   0      224.35      193.25     12.15 o
   4   3   0       45.96       44.18      3.10 o
   5   3   0       92.33      111.02      6.19 o
  -8   4   0       30.40       43.36      8.13 o
  -7   4   0      142.15      122.12     22.62 o
  -6   4   0      994.05     1044.20     46.62 o
  -5   4   0        0.06        1.41      2.53 o
  -4   4   0       62.09       82.84      3.40 o
  -3   4   0     1121.24     1162.43     29.46 o
  -2   4   0       12.90       13.05      3.13 o
  -1   4   0      777.02      797.33     12.36 o
   0   4   0      327.12      331.47     12.27 o
   1   4   0       11.02       10.55      0.76 o
   2   4   0       41.94       36.71      1.87 o
   3   4   0       24.10       25.98      2.21 o
   4   4   0        0.94        3.82      1.70 o
   5   4   0        5.93       23.22      3.89 o
  -8   5   0        5.28       -0.24      5.09 o
  -7   5   0      237.82      247.91      8.30 o
  -6   5   0      478.40      493.90     12.21 o
  -5   5   0       78.32       80.96      4.51 o
  -4   5   0      473.74      442.76     12.00 o
  -3   5   0        3.01       12.72      3.61 o
  -2   5   0       71.20       61.32      2.05 o
  -1   5   0       10.19       12.81      0.98 o
   0   5   0      126.47      124.05      4.80 o
   1   5   0        1.84       -1.20      1.68 o
   2   5   0        0.27       -4.03      2.69 o
   3   5   0      215.14      230.58      7.54 o
   4   5   0       54.91       45.86      6.91 o
   5   5   0        0.25       -6.16      4.11 o
  -8   6   0       16.26       28.85      5.15 o
  -7   6   0       52.32       41.21      3.76 o
  -6   6   0       19.98       19.98      3.46 o
  -5   6   0        4.37        8.40      2.59 o
  -4   6   0      103.90       72.10      5.52 o
  -3   6   0      112.03      104.58      4.44 o
  -2   6   0       91.24       82.73      3.67 o
  -1   6   0       15.54       15.13      2.16 o
   0   6   0       11.54       14.89      2.16 o
   1   6   0       38.39       54.62      2.98 o
   2   6   0        0.09       -1.42      2.40 o
   3   6   0       51.81       53.95      4.78 o
   4   6   0        0.55       -6.84      4.56 o
  -8   7   0       44.13       39.18      5.81 o
  -7   7   0        4.30       11.00      4.32 o
  -6   7   0       18.65       16.35      4.39 o
  -5   7   0       46.44       46.48      4.23 o
  -4   7   0        1.98        4.32      2.18 o
  -3   7   0        0.39        2.64      1.66 o
  -2   7   0       36.15       29.07      3.34 o
  -1   7   0       60.58       55.77      4.85 o
   0   7   0       95.21       98.03      5.52 o
   1   7   0      107.09       95.89      5.76 o
   2   7   0       21.37       17.50      3.36 o
   3   7   0        1.40       10.28      5.26 o
  -7   8   0       26.95       18.03      5.52 o
  -6   8   0       20.72       21.32      3.58 o
  -5   8   0       35.77       26.94      3.53 o
  -4   8   0       10.57       20.48      2.66 o
  -3   8   0      131.40      141.24      9.58 o
  -2   8   0       68.85       62.93      6.89 o
  -1   8   0        2.80        6.46      3.39 o
   0   8   0        2.13        5.26      4.54 o
   1   8   0        0.62        1.70      3.87 o
  -6   9   0       10.18       14.17      5.47 o
  -5   9   0        2.42       22.62      6.05 o
  -4   9   0        0.79       -2.16      3.84 o
  -3   9   0        0.12       12.05      5.07 o
  -2   9   0       12.40       17.50      4.01 o
   2  -9   1        1.45       -4.32      4.32 o
   3  -9   1       14.58       -5.37      3.58 o
   4  -9   1        8.27       10.78      4.99 o
   6  -9   1        0.13       -2.64      2.62 o
  -1  -8   1       23.18       15.85      5.07 o
   0  -8   1       23.17       22.62      5.59 o
   2  -8   1       29.23       22.33      4.83 o
   4  -8   1        3.82       -3.21      2.14 o
   5  -8   1        2.46        7.18      5.47 o
   6  -8   1        1.27       -5.04      3.36 o
   7  -8   1        1.11        0.00      2.40 o
  -3  -7   1        6.72        4.32      5.02 o
  -2  -7   1        9.34       11.52      4.51 o
  -1  -7   1        3.74       23.82      3.79 o
   0  -7   1       51.31       42.95      4.06 o
   2  -7   1       25.55       32.17      3.51 o
   3  -7   1        5.21        2.91      1.68 o
   4  -7   1      150.02      145.68      5.98 o
   5  -7   1       24.78       24.73      3.39 o
   6  -7   1        3.05       16.11      3.36 o
   7  -7   1       34.01       16.61      5.04 o
   8  -7   1        5.79       -0.96      4.06 o
  -4  -6   1       42.93       14.89      5.74 o
  -3  -6   1        2.51       15.13      3.87 o
  -2  -6   1        4.69       24.27      3.82 o
  -1  -6   1       20.93       21.32      2.42 o
   0  -6   1       42.02       37.65      3.79 o
   1  -6   1        0.59        1.70      0.72 o
   2  -6   1       24.73       28.09      2.14 o
   3  -6   1        7.25        7.44      1.68 o
   4  -6   1       17.07       22.78      2.66 o
   5  -6   1        1.92        6.83      2.35 o
   6  -6   1       45.19       45.43      7.13 o
   7  -6   1        3.67       15.71      3.51 o
   8  -6   1       28.07       10.78      6.00 o
  -5  -5   1      174.23      186.36     13.95 o
  -4  -5   1      196.13      214.40     13.61 o
  -3  -5   1        4.40        1.42      2.62 o
  -2  -5   1        3.90        2.64      1.20 o
  -1  -5   1        3.11       -0.96      1.42 o
   0  -5   1      187.61      183.81      2.95 o
   1  -5   1       15.55       13.78      1.46 o
   2  -5   1      291.92      259.79     10.34 o
   3  -5   1      180.00      182.83     14.85 o
   4  -5   1       92.99      100.49      9.51 o
   5  -5   1       78.24       84.12      4.09 o
   6  -5   1       55.90       62.34      7.08 o
   7  -5   1       18.29       29.75      4.57 o
   8  -5   1      147.09      137.43      9.24 o
  -5  -4   1        6.53        5.76      2.69 o
  -4  -4   1       19.95       17.00      2.69 o
  -3  -4   1       20.66       26.15      2.21 o
  -2  -4   1       37.57       41.56      1.99 o
  -1  -4   1        0.00       -0.92      0.69 o
   0  -4   1      232.02      238.26      3.50 o
   1  -4   1      126.27      127.01      9.77 o
   2  -4   1       74.09       57.82      2.60 o
   3  -4   1        0.92       -0.72      1.68 o
   4  -4   1       69.98       64.68      6.91 o
   5  -4   1        3.22        2.31      2.63 o
   6  -4   1       51.79       51.16      7.57 o
   7  -4   1      188.49      188.63     11.06 o
   8  -4   1        0.33        3.89      3.86 o
  -6  -3   1       29.89       41.34      4.59 o
  -5  -3   1      106.91      112.34      5.91 o
  -4  -3   1       25.65       31.45      2.95 o
  -3  -3   1      371.32      366.72     20.53 o
  -2  -3   1      451.08      473.73     10.18 o
  -1  -3   1      130.80      157.52      3.51 o
   0  -3   1      100.43      106.99      4.75 o
   1  -3   1      304.31      288.88      4.45 o
   2  -3   1        9.41        5.26      1.02 o
   3  -3   1      504.71      494.01     25.47 o
   4  -3   1      212.69      251.43      6.46 o
   5  -3   1      155.14      148.22      6.47 o
   6  -3   1      329.25      335.32     20.36 o
   7  -3   1       18.54       28.65     17.75 o
   8  -3   1        0.03        5.76      4.54 o
  -7  -2   1        1.62        2.91      2.64 o
  -6  -2   1        7.35       -5.26      3.63 o
  -5  -2   1        2.78       -0.72      2.64 o
  -4  -2   1        0.45        0.68      1.77 o
  -3  -2   1       69.28       85.11      2.90 o
  -2  -2   1        2.86        5.55      0.72 o
  -1  -2   1     2155.46     2110.27     35.41 o
   0  -2   1      208.89      223.02      5.31 o
   1  -2   1     1575.60     1562.04     35.35 o
   2  -2   1     2969.64     2695.57     48.82 o
   3  -2   1       65.35       47.23      2.03 o
   4  -2   1      397.09      477.87     10.39 o
   5  -2   1        0.00        3.90      5.16 o
   6  -2   1      328.92      308.46     21.80 o
   7  -2   1       47.03       51.31      8.81 o
   8  -2   1        0.20        5.44      6.72 o
  -7  -1   1        1.37        9.60      3.65 o
  -6  -1   1        7.01        6.22      2.86 o
  -5  -1   1       46.71       63.17      6.71 o
  -4  -1   1        7.52        0.97      4.66 o
  -3  -1   1      138.82      144.92     14.56 o
  -2  -1   1       72.93       74.50      1.69 o
  -1  -1   1       18.66       15.65      0.67 o
   0  -1   1        5.83        2.62      2.39 o
   1  -1   1      136.82      135.44      9.72 o
   2  -1   1        0.96        0.59      0.83 o
   3  -1   1      122.17      120.68      6.04 o
   4  -1   1       55.40       54.46      2.20 o
   5  -1   1       95.80      101.95      9.96 o
   6  -1   1       60.30       61.76     12.77 o
   7  -1   1       72.96       69.83      8.56 o
   8  -1   1        1.87        6.22      3.31 o
  -8   0   1        2.21       11.72      3.39 o
  -7   0   1       26.52       29.24      3.49 o
  -6   0   1      201.88      183.80      7.92 o
  -5   0   1      296.42      327.56      8.49 o
  -4   0   1       15.10       15.41      2.04 o
  -3   0   1       25.94       24.90      1.70 o
  -2   0   1       22.30       16.61      3.94 o
  -1   0   1     1878.29     1720.19     57.02 o
   1   0   1     1365.56     1291.60     19.26 o
   2   0   1      601.83      611.65      9.58 o
   3   0   1       37.28       35.40      7.57 o
   4   0   1        2.55       -0.45      3.83 o
   5   0   1      125.97      124.72     11.86 o
   6   0   1       15.66        6.83      3.23 o
   7   0   1       66.63       76.92      5.71 o
  -8   1   1        4.35       11.26      3.44 o
  -7   1   1        1.51       -2.18      2.35 o
  -6   1   1      137.56      152.41     27.01 o
  -5   1   1      572.08      509.85     11.90 o
  -4   1   1       66.04       78.05      3.09 o
  -3   1   1      404.27      355.02      9.34 o
  -2   1   1      318.48      300.17     12.69 o
  -1   1   1      501.32      455.72     12.65 o
   1   1   1     1340.02     1226.54     15.44 o
   2   1   1      833.60      758.97     13.18 o
   3   1   1        6.05       12.57      2.04 o
   4   1   1        4.76        6.16      6.96 o
   5   1   1      100.43       99.15     10.43 o
   6   1   1        6.69        4.06      2.88 o
   7   1   1       10.87       20.89      5.23 o
  -8   2   1       33.14       40.24     12.93 o
  -7   2   1      238.61      237.82     31.73 o
  -6   2   1      122.81      133.97      5.11 o
  -5   2   1       33.22       36.90      3.19 o
  -4   2   1      276.77      307.97     16.91 o
  -3   2   1     2527.21     2587.80     72.84 o
  -2   2   1      119.19      126.98      7.84 o
  -1   2   1      957.88      890.11     10.88 o
   0   2   1      533.84      503.14      6.30 o
   1   2   1      146.61      133.50      2.27 o
   2   2   1      736.43      757.02      9.93 o
   3   2   1      557.72      586.95     11.58 o
   4   2   1      760.38      734.70     23.76 o
   5   2   1      235.10      223.11      6.94 o
   6   2   1        5.69       11.52      5.26 o
   7   2   1       23.63       42.35      4.85 o
  -8   3   1       48.28       63.33      8.42 o
  -7   3   1      369.24      345.67     34.69 o
  -6   3   1      198.05      217.67      6.43 o
  -5   3   1      190.70      200.63      5.97 o
  -4   3   1        7.57        8.36      1.40 o
  -3   3   1        2.84        1.17      1.68 o
  -2   3   1       62.66       57.02      4.13 o
  -1   3   1       81.77       65.69      1.67 o
   0   3   1       62.16       64.68      2.23 o
   1   3   1        0.40        1.90      0.72 o
   2   3   1        2.08        4.08      1.32 o
   3   3   1        0.06       -1.42      1.44 o
   4   3   1        2.14       16.11      2.35 o
   5   3   1      180.74      176.75      6.17 o
   6   3   1       36.88       32.17      6.34 o
  -8   4   1       10.69       28.58     10.79 o
  -7   4   1       12.11       11.37      8.07 o
  -6   4   1        0.44        1.28      8.76 o
  -5   4   1      397.10      421.01     22.05 o
  -4   4   1       78.78       66.56      3.76 o
  -3   4   1       14.25       19.57      4.45 o
  -2   4   1      128.41      112.95      9.99 o
  -1   4   1       90.23       79.06      2.92 o
   0   4   1        0.48        0.90      1.81 o
   1   4   1        5.56        7.32      1.68 o
   2   4   1       39.38       35.97      2.59 o
   3   4   1      225.23      268.23      6.60 o
   4   4   1      145.09      158.70      5.07 o
   5   4   1        0.61       10.59      6.05 o
  -8   5   1       39.06       47.57     24.78 o
  -7   5   1       84.99       99.34      5.00 o
  -6   5   1       76.17       64.10      5.29 o
  -5   5   1        9.31        9.45      2.12 o
  -4   5   1        5.97        4.49      5.19 o
  -3   5   1       46.70       48.21      6.13 o
  -2   5   1       60.11       77.58      3.04 o
  -1   5   1        5.19        3.58      0.48 o
   0   5   1       32.31       28.49      1.55 o
   1   5   1      138.99      153.27      4.23 o
   2   5   1       68.90       78.00      3.84 o
   3   5   1        1.08       -0.72      2.64 o
   4   5   1       20.80        7.18      5.07 o
   5   5   1       22.52       10.28      5.95 o
  -8   6   1        1.16       -1.38      3.71 o
  -7   6   1       38.17       32.63      3.36 o
  -6   6   1       47.61       50.74     17.48 o
  -5   6   1       69.14       80.52      4.06 o
  -4   6   1       27.49       27.42      3.89 o
  -3   6   1        1.90        4.32      1.68 o
  -2   6   1       26.78       25.98      1.73 o
  -1   6   1        0.03        4.06      2.18 o
   0   6   1      242.94      248.80      6.36 o
   1   6   1      378.54      379.34     10.25 o
   2   6   1       62.99       56.01      3.94 o
   3   6   1        1.96        7.95      4.54 o
  -8   7   1       19.38       23.98      5.76 o
  -7   7   1        9.04       21.32      4.87 o
  -6   7   1        1.62       -3.82      2.83 o
  -5   7   1        2.14        1.70      2.42 o
  -3   7   1        2.74        2.16      1.68 o
  -1   7   1       15.12       12.70      2.42 o
   0   7   1        1.47        4.78      2.38 o
   1   7   1       19.70       28.40      3.15 o
   2   7   1        2.15        9.80      5.04 o
  -7   8   1        2.47        5.55      5.76 o
  -6   8   1       54.67       50.37      5.07 o
  -5   8   1        3.03        4.06      2.62 o
  -4   8   1        6.26        4.32      2.38 o
  -3   8   1        0.03        7.44      5.07 o
  -2   8   1       43.64       26.46      3.82 o
  -1   8   1       44.59       54.40      4.80 o
   0   8   1        0.72        6.46      4.11 o
   1   8   1        2.95        1.20      5.04 o
  -6   9   1       85.76       88.45      6.12 o
  -5   9   1       21.02       21.18      5.98 o
  -3   9   1        7.13        9.12      3.36 o
  -2   9   1       22.58       16.11      4.11 o
   3  -9   2       29.45        8.86      5.71 o
   4  -9   2        0.05       -2.91      4.13 o
   5  -9   2        6.60       10.59      5.74 o
   6  -9   2        1.33        3.58      3.10 o
  -1  -8   2       13.38        7.95      5.07 o
   0  -8   2       44.02       28.74      5.81 o
   1  -8   2       75.30       59.06      6.19 o
   2  -8   2       90.17      134.69      9.70 o
   3  -8   2      114.47      119.66      7.13 o
   4  -8   2      229.65      207.65      7.59 o
   5  -8   2       54.82       58.58      4.51 o
   6  -8   2       11.73        9.80      3.10 o
   7  -8   2        1.65       -3.34      3.34 o
  -3  -7   2       14.25       16.85      5.71 o
  -2  -7   2       36.65       36.71      4.51 o
  -1  -7   2       59.16       60.74      7.49 o
   0  -7   2       26.30       24.90      3.41 o
   1  -7   2        9.66        6.70      2.64 o
   2  -7   2       25.64       41.34      3.79 o
   3  -7   2       54.69       39.57      2.93 o
   4  -7   2       13.66       17.77      2.62 o
   5  -7   2       98.88       82.73      4.80 o
   6  -7   2        0.53       -3.12      2.40 o
   7  -7   2       46.19       38.22      4.61 o
   8  -7   2        1.08       -5.76      3.84 o
  -3  -6   2       53.68       66.43      5.55 o
  -2  -6   2       94.60      101.12      5.62 o
  -1  -6   2      134.43      121.03      5.11 o
   0  -6   2        2.28       14.65      2.62 o
   1  -6   2       73.70       66.67      2.52 o
   2  -6   2       88.61       98.34      3.70 o
   3  -6   2      254.74      266.21      7.08 o
   4  -6   2       88.71      107.46      6.75 o
   5  -6   2       10.94       13.11      2.66 o
   6  -6   2        1.32        0.72      2.91 o
   7  -6   2        3.54       34.98      5.50 o
  -4  -5   2      416.90      396.43     14.19 o
  -3  -5   2      284.40      311.46     11.48 o
  -2  -5   2      237.46      228.23      6.07 o
  -1  -5   2        0.79       -0.24      1.70 o
   0  -5   2      112.30      112.98      2.64 o
   1  -5   2       99.73       96.83      2.86 o
   2  -5   2       36.15       35.31      1.44 o
   3  -5   2      614.67      609.12     43.25 o
   4  -5   2       12.41        6.46      2.14 o
   5  -5   2       16.12       14.14      2.29 o
   6  -5   2      104.30      100.85      5.93 o
   7  -5   2      166.05      209.29     11.67 o
   8  -5   2        5.20       11.72      4.78 o
  -5  -4   2        0.19       -0.96      2.64 o
  -4  -4   2        6.64       16.61      2.64 o
  -3  -4   2       12.74       13.95      1.97 o
  -2  -4   2      359.83      370.93      7.75 o
  -1  -4   2      394.14      397.50      6.18 o
   0  -4   2       11.02       14.09      2.06 o
   1  -4   2       84.00       67.71      3.03 o
   2  -4   2       58.06       73.03      2.28 o
   3  -4   2      934.06      971.34     19.65 o
   4  -4   2      529.95      534.56     31.49 o
   5  -4   2      132.29      106.73     12.77 o
   6  -4   2       68.80       79.39      5.25 o
   7  -4   2        2.92        4.66      3.63 o
   8  -4   2        5.96       18.99     12.04 o
  -6  -3   2        0.01       -4.56      3.39 o
  -5  -3   2      156.16      137.21      6.89 o
  -4  -3   2      353.80      376.34     12.03 o
  -3  -3   2      168.44      179.86     14.23 o
  -2  -3   2       15.81        9.69      5.27 o
  -1  -3   2      447.76      454.16     22.81 o
   0  -3   2     1749.94     1770.52     23.74 o
   1  -3   2     1971.91     1980.96     29.53 o
   2  -3   2     1211.13     1219.22     20.61 o
   3  -3   2       26.43       31.64      1.22 o
   4  -3   2     1068.49     1166.98     27.42 o
   5  -3   2        4.34        7.44      1.94 o
   6  -3   2       73.64       74.66     14.65 o
   7  -3   2        0.03       12.27      5.76 o
   8  -3   2        2.49       12.23      3.56 o
  -7  -2   2        1.75       -1.42      2.62 o
  -6  -2   2        1.73        5.76      3.12 o
  -5  -2   2      272.18      254.71      8.91 o
  -4  -2   2      416.36      425.49     10.59 o
  -3  -2   2     1929.59     2016.95     33.84 o
  -2  -2   2      438.84      427.55     26.19 o
  -1  -2   2      116.05      116.27      6.89 o
   0  -2   2     5244.34     5154.78     73.20 o
   1  -2   2    26379.82    25928.39    356.14 o
   2  -2   2      896.04      886.02     17.71 o
   3  -2   2      173.26      173.55     16.34 o
   4  -2   2      489.12      522.31      9.74 o
   5  -2   2       99.71       87.13     14.33 o
   6  -2   2        3.65        8.54      2.24 o
   7  -2   2       64.36       68.99     18.46 o
   8  -2   2       67.56       82.57      6.26 o
  -7  -1   2        4.16        1.70      3.15 o
  -6  -1   2       24.49       26.63      3.36 o
  -5  -1   2      364.27      325.83     18.81 o
  -4  -1   2       96.57       98.44      6.25 o
  -3  -1   2       88.70       86.59      2.66 o
  -2  -1   2      438.11      418.08     19.66 o
  -1  -1   2      134.79      111.70      6.60 o
   1  -1   2        9.47        9.67      2.28 o
   2  -1   2      920.55      884.28     15.70 o
   3  -1   2       43.48       53.29      3.15 o
   4  -1   2       12.70       14.52      4.83 o
   5  -1   2      335.51      306.36      6.63 o
   6  -1   2       23.41       20.48      2.45 o
   7  -1   2        2.36       -1.22      4.31 o
   8  -1   2       16.66       21.32      5.57 o
  -8   0   2       21.25       11.31      4.80 o
  -7   0   2        3.54       13.15      3.72 o
  -6   0   2      135.44      161.03     10.32 o
  -5   0   2       59.88       53.02      3.25 o
  -4   0   2      556.29      541.28     12.26 o
  -3   0   2       71.27       63.85      4.65 o
  -2   0   2      408.53      363.25      8.07 o
  -1   0   2      424.74      351.10      7.08 o
   1   0   2      594.37      577.02     19.87 o
   2   0   2     3608.63     3425.34     50.06 o
   3   0   2     1370.13     1334.99     20.94 o
   4   0   2      143.78      135.48      8.62 o
   5   0   2      844.72      859.91     16.36 o
   6   0   2        5.26        3.79      2.87 o
   7   0   2        0.00       -3.58      2.64 o
   8   0   2       32.23       34.86      6.22 o
  -8   1   2        0.15        0.96      4.30 o
  -7   1   2        2.46       -4.20      2.80 o
  -6   1   2       83.02       86.76      4.29 o
  -5   1   2      361.09      341.88      9.21 o
  -4   1   2     1959.13     2106.50     41.26 o
  -3   1   2       17.44       25.52      1.80 o
  -2   1   2     1675.06     1516.72     22.31 o
  -1   1   2     4311.46     4066.61     63.54 o
   0   1   2        8.88       12.70      0.43 o
   1   1   2     8327.74     8004.23     94.04 o
   2   1   2      836.87      846.05     13.20 o
   3   1   2      124.96      131.67      3.39 o
   4   1   2      866.65      870.81     15.89 o
   5   1   2      154.85      148.71      5.28 o
   6   1   2      120.84      116.30      6.34 o
   7   1   2       27.11       36.52      6.75 o
  -8   2   2        4.52       -2.04     11.85 o
  -7   2   2        2.17        1.97      4.20 o
  -6   2   2      270.55      225.97     10.17 o
  -5   2   2       81.58       65.60      3.23 o
  -4   2   2        7.67        1.55      0.69 o
  -3   2   2     2559.97     2541.65     86.46 o
  -2   2   2      628.02      595.62      9.25 o
  -1   2   2     1350.91     1161.44     13.59 o
   0   2   2      174.38      161.05      3.53 o
   1   2   2       77.19       90.37      1.79 o
   2   2   2     1882.19     1899.81     23.71 o
   3   2   2       24.18       29.63      4.96 o
   4   2   2       10.40        8.45      1.92 o
   5   2   2       12.73        9.80      2.42 o
   6   2   2        6.65       11.00      3.39 o
   7   2   2        4.62       10.78      3.55 o
  -8   3   2        1.12        8.14      4.44 o
  -7   3   2       71.00       44.41      6.19 o
  -6   3   2      731.88      648.47     25.88 o
  -5   3   2       17.32       19.65      5.40 o
  -4   3   2        2.83        2.56      1.09 o
  -3   3   2       46.97       32.41      1.96 o
  -2   3   2      829.43      837.76     13.14 o
  -1   3   2       61.71       59.39      2.05 o
   0   3   2     2391.84     2436.38     35.43 o
   1   3   2       13.63        9.12      0.74 o
   2   3   2      284.67      297.28      4.63 o
   3   3   2        0.35        6.22      2.16 o
   4   3   2     1571.50     1615.50     33.64 o
   5   3   2      251.13      245.87      8.26 o
   6   3   2        2.03        6.46      3.15 o
  -8   4   2        7.12        8.05      7.23 o
  -7   4   2       30.23       17.11      4.20 o
  -6   4   2      130.42      141.65     22.29 o
  -5   4   2       14.88       12.90      7.43 o
  -4   4   2        1.05        2.41      4.07 o
  -3   4   2      194.41      213.13      9.74 o
  -2   4   2        2.16        2.46      0.84 o
  -1   4   2      110.38       99.04      1.91 o
   0   4   2      214.65      205.34      5.08 o
   1   4   2      211.57      228.99     18.05 o
   2   4   2      296.29      327.53      8.40 o
   3   4   2       82.97       74.47      2.95 o
   4   4   2      400.57      410.12     10.66 o
   5   4   2      143.05      145.32      7.11 o
  -8   5   2       25.87       33.59      7.18 o
  -7   5   2        1.89        7.43      2.52 o
  -6   5   2        9.03       10.23      3.47 o
  -5   5   2        4.51        0.53      2.46 o
  -4   5   2      616.62      601.54     17.95 o
  -3   5   2      582.45      570.97     10.37 o
  -2   5   2        9.15        9.00      0.86 o
  -1   5   2       32.53       34.86      0.91 o
   0   5   2       24.32       21.21      5.41 o
   1   5   2      630.22      640.24     12.56 o
   2   5   2       63.73       70.27      3.89 o
   3   5   2       40.72       37.26      3.22 o
   4   5   2        9.92        2.91      5.55 o
   5   5   2        0.41        6.00      5.76 o
  -8   6   2        4.51       13.88      3.23 o
  -7   6   2        0.03       12.90      3.82 o
  -6   6   2       18.06       10.55      3.23 o
  -5   6   2       32.86       29.07      3.17 o
  -4   6   2      217.74      201.00      9.68 o
  -3   6   2      427.72      428.53     12.20 o
  -2   6   2       91.54      104.89      3.48 o
  -1   6   2      422.51      438.86     10.40 o
   0   6   2      104.88       94.69      4.23 o
   1   6   2        2.42        6.70      1.68 o
   2   6   2        0.78        3.58      2.40 o
   3   6   2       18.52        4.32      3.10 o
   4   6   2        8.18       15.85      5.55 o
  -8   7   2        4.99        6.00      4.11 o
  -7   7   2        0.02        6.22      4.56 o
  -6   7   2       39.18       29.24      4.85 o
  -5   7   2       24.40       18.03      4.87 o
  -4   7   2       12.02       13.25      2.93 o
  -3   7   2       11.71       10.78      1.94 o
  -2   7   2       29.52       38.61      3.84 o
  -1   7   2        0.16       12.27      3.15 o
   0   7   2       42.31       36.71      2.62 o
   1   7   2        3.12        3.82      1.94 o
   2   7   2        5.39       -1.20      3.15 o
  -7   8   2        0.47       -4.06      3.12 o
  -6   8   2       95.15       89.91      6.17 o
  -5   8   2        2.22        0.72      3.87 o
  -4   8   2        0.81        0.72      2.40 o
  -3   8   2      207.45      173.46      8.16 o
  -2   8   2      368.64      304.41     11.88 o
  -1   8   2      154.06      124.12      6.91 o
   0   8   2       39.41       59.78      6.22 o
  -6   9   2      105.21      101.12      5.93 o
  -5   9   2       65.41      105.21     11.45 o
  -4   9   2        1.28        7.95      4.80 o
  -3   9   2        0.38       22.04      4.51 o
  -2   9   2       16.65        9.80      3.58 o
   1  -9   3        2.36       -5.04      4.59 o
   2  -9   3        1.01       28.57      7.13 o
   3  -9   3       16.08       15.85      4.56 o
   4  -9   3        0.31       13.71      4.83 o
   5  -9   3        4.64        8.14      5.47 o
   6  -9   3        2.47       -0.24      2.93 o
  -1  -8   3       56.56       37.45      7.01 o
   0  -8   3       61.17       34.12      6.51 o
   2  -8   3        7.69       10.59      4.13 o
   3  -8   3       11.70        8.40      4.59 o
   4  -8   3        3.44        0.72      2.16 o
   5  -8   3       10.96       17.77      3.39 o
   6  -8   3       31.11       54.16      7.30 o
   7  -8   3       15.25       16.61      3.79 o
  -3  -7   3        0.73       -6.70      4.80 o
  -2  -7   3        2.33       11.72      4.99 o
  -1  -7   3        8.72       12.70      4.30 o
   0  -7   3       29.59       39.76      3.91 o
   1  -7   3        2.88       -2.40      3.12 o
   2  -7   3        1.49        2.40      1.44 o
   3  -7   3        8.27        6.00      1.90 o
   4  -7   3       16.93       13.25      2.59 o
   5  -7   3        7.18        5.55      2.93 o
   6  -7   3        0.41       -5.44      3.63 o
   7  -7   3       23.36       36.90      5.09 o
  -3  -6   3      103.13      111.35      6.53 o
  -2  -6   3       52.92       55.08      4.61 o
  -1  -6   3        4.22        1.90      1.66 o
   0  -6   3        5.30       11.72      2.86 o
   1  -6   3       57.93       56.95      3.75 o
   2  -6   3      100.27       99.25      3.70 o
   3  -6   3       12.66       13.95      1.97 o
   4  -6   3        1.39        6.12      2.21 o
   5  -6   3      148.56      160.26     10.59 o
   6  -6   3        0.91        1.41      2.28 o
   7  -6   3       11.63       24.09      9.40 o
   8  -6   3       20.53        4.56      4.83 o
  -5  -5   3       51.00       62.69      8.33 o
  -4  -5   3        3.96       12.92      3.34 o
  -3  -5   3       15.28       35.77      4.27 o
  -2  -5   3       71.23       75.82      3.24 o
  -1  -5   3        0.25        1.90      0.94 o
   0  -5   3       27.63       30.25      1.70 o
   1  -5   3       36.21       34.15      1.64 o
   2  -5   3        5.22        7.28      1.13 o
   3  -5   3        7.24       -0.91      1.60 o
   4  -5   3       75.56       86.22      3.59 o
   5  -5   3       31.42       35.22      8.52 o
   6  -5   3       37.25       32.77      4.02 o
   8  -5   3       83.26       97.72     10.11 o
  -5  -4   3        3.12       -0.96      2.88 o
  -4  -4   3      473.40      473.93     14.17 o
  -3  -4   3        1.61        8.40      1.90 o
  -2  -4   3      409.33      422.14      9.56 o
  -1  -4   3       74.63       71.15      4.75 o
   0  -4   3        0.36       -1.08      0.72 o
   1  -4   3        3.97        5.63      3.35 o
   2  -4   3        0.01        1.20      0.96 o
   3  -4   3     1110.86     1224.33     62.99 o
   4  -4   3      349.19      342.56     44.42 o
   5  -4   3      115.27      108.24      3.94 o
   6  -4   3        5.06        7.39      3.15 o
   7  -4   3       50.61       66.57      8.17 o
   8  -4   3      129.42      155.81     16.28 o
  -6  -3   3        0.60        1.90      4.54 o
  -5  -3   3       23.00       29.24      3.87 o
  -4  -3   3        0.56       -0.72      2.40 o
  -3  -3   3        4.79        2.91      1.42 o
  -2  -3   3      515.21      514.57      9.76 o
  -1  -3   3       63.65       64.38      1.56 o
   0  -3   3       62.33       60.88      3.24 o
   1  -3   3       14.79       17.21      1.51 o
   2  -3   3       61.95       74.82      2.51 o
   3  -3   3       37.69       33.66      4.89 o
   4  -3   3      811.60      835.27     29.73 o
   5  -3   3      326.06      305.52      8.02 o
   6  -3   3       63.66       52.95      8.84 o
   7  -3   3        0.38       18.12      3.88 o
   8  -3   3       27.20       32.55      4.56 o
  -7  -2   3       68.59       66.94      8.62 o
  -6  -2   3        1.58       15.61      4.27 o
  -4  -2   3       59.12       65.87      8.14 o
  -3  -2   3       77.42       60.48      5.59 o
  -2  -2   3       53.29       49.27      1.80 o
  -1  -2   3      715.54      784.09     13.38 o
   0  -2   3      245.22      268.10      6.35 o
   1  -2   3     1072.81     1121.51     19.83 o
   2  -2   3      114.78      107.78      7.01 o
   3  -2   3      154.73      147.34     11.81 o
   4  -2   3        0.04        2.44      4.19 o
   5  -2   3       97.91      104.45      5.97 o
   6  -2   3      138.22      135.93      5.34 o
   7  -2   3        7.44       16.85      3.31 o
  -7  -1   3       29.55       45.23      4.80 o
  -6  -1   3        6.60       13.25      2.93 o
  -5  -1   3       13.91       22.13      2.40 o
  -4  -1   3        7.43        9.70      3.12 o
  -3  -1   3        8.55       14.88      3.21 o
  -2  -1   3       58.81       54.04      2.82 o
  -1  -1   3       10.93       10.00      0.83 o
   0  -1   3       16.56       19.62      1.21 o
   1  -1   3      126.49      134.83      2.51 o
   2  -1   3       35.67       31.11      2.36 o
   3  -1   3      214.62      200.02     15.65 o
   4  -1   3        4.40        5.73      4.44 o
   5  -1   3        0.31       -1.70      1.20 o
   6  -1   3        3.04        8.45      7.45 o
   7  -1   3        2.73        0.96      2.40 o
   8  -1   3       39.13       41.15      4.56 o
  -8   0   3        6.17       13.95      3.82 o
  -7   0   3       34.90       25.55      8.52 o
  -6   0   3       17.05       23.75      6.60 o
  -5   0   3       91.62       94.01      4.26 o
  -4   0   3      700.14      776.99     16.59 o
  -3   0   3        0.65       13.14      2.88 o
  -2   0   3     1977.18     1918.75     38.57 o
  -1   0   3     1446.04     1317.25     46.70 o
   1   0   3     1197.25     1092.81     18.91 o
   2   0   3     1577.22     1515.14     51.13 o
   3   0   3       18.27       33.76      2.56 o
   4   0   3      328.01      373.90     18.05 o
   5   0   3      332.53      316.27      7.15 o
   6   0   3        1.30        2.40      2.40 o
   7   0   3       11.52       12.27      3.58 o
  -8   1   3        0.03        4.18      3.03 o
  -7   1   3       32.13       38.27      3.40 o
  -6   1   3      300.66      302.25     10.23 o
  -5   1   3        5.75       18.17      2.15 o
  -4   1   3      729.44      740.37     21.42 o
  -3   1   3      591.52      663.41     13.73 o
  -2   1   3      110.71       94.83      2.14 o
  -1   1   3      310.37      291.45      7.62 o
   0   1   3       46.06       47.31      1.18 o
   1   1   3      193.98      180.05      3.01 o
   2   1   3     1539.55     1609.98     34.14 o
   3   1   3     1491.13     1634.10     24.95 o
   4   1   3       13.94       12.27      1.62 o
   5   1   3       76.98       62.16      3.14 o
   6   1   3      222.60      207.65      6.70 o
   7   1   3       36.88       49.48      5.02 o
  -8   2   3       24.76       21.84      3.98 o
  -7   2   3       62.74       63.67     10.76 o
  -6   2   3       62.62       76.88      7.33 o
  -5   2   3       12.47       20.60      2.11 o
  -4   2   3       55.42       47.28      4.93 o
  -3   2   3      113.88      113.81      2.57 o
  -2   2   3      284.68      252.01      4.42 o
  -1   2   3      593.51      572.79      7.39 o
   0   2   3      115.48      120.31      2.40 o
   1   2   3      546.83      528.93      7.81 o
   2   2   3       32.52       36.59      5.33 o
   3   2   3       34.29       45.17      1.60 o
   4   2   3      428.21      473.90      9.70 o
   5   2   3       78.24       98.96      4.32 o
   6   2   3       37.82       58.58      4.03 o
   7   2   3        7.37       18.29      5.57 o
  -7   3   3       35.14       30.01      7.14 o
  -6   3   3       67.05       74.30      5.09 o
  -5   3   3        6.91       10.26      3.24 o
  -4   3   3      320.97      298.71      7.22 o
  -3   3   3       57.31       44.71      2.18 o
  -2   3   3      848.53      792.99     12.16 o
  -1   3   3      384.58      359.62      5.30 o
   0   3   3      308.62      316.78     15.28 o
   1   3   3      129.51      121.38      2.23 o
   2   3   3       71.18       68.05      1.52 o
   3   3   3      132.30      137.21      4.73 o
   4   3   3      140.41      133.61      5.38 o
   5   3   3      491.53      521.64     13.44 o
   6   3   3        9.72        7.44      3.39 o
  -8   4   3       38.46       52.74      5.22 o
  -7   4   3        3.79       14.89      4.30 o
  -6   4   3      121.56      104.97     17.09 o
  -5   4   3       19.80       12.55      2.15 o
  -4   4   3       28.06       23.69      3.37 o
  -3   4   3       14.95       15.36      2.04 o
  -2   4   3      131.27      128.79     12.11 o
  -1   4   3       11.85       11.43      1.24 o
   0   4   3       44.91       45.57      1.73 o
   1   4   3        0.02        1.42      1.18 o
   2   4   3       30.02       19.23      1.49 o
   3   4   3        6.30        7.44      1.44 o
   4   4   3      117.38      133.61      5.02 o
   5   4   3      145.55      163.81      7.13 o
  -8   5   3       10.05       13.74      7.24 o
  -7   5   3       18.68       16.39      3.96 o
  -6   5   3       15.62       22.13      6.12 o
  -5   5   3        4.85        3.86      2.52 o
  -4   5   3      460.73      487.90     11.50 o
  -3   5   3      181.80      169.24      7.96 o
  -2   5   3      184.50      156.26      3.58 o
  -1   5   3        0.36        0.24      1.46 o
   0   5   3       14.42        5.26      1.42 o
   1   5   3       74.17       87.01      3.77 o
   2   5   3       23.58       27.42      3.07 o
   3   5   3       25.49       36.33      3.55 o
   4   5   3       27.16       24.73      4.01 o
  -8   6   3        3.68        6.95     11.18 o
  -7   6   3       17.29       32.87      6.39 o
  -6   6   3        2.16        0.48      3.15 o
  -5   6   3        3.93        9.32      2.64 o
  -4   6   3        0.59        5.55      2.18 o
  -3   6   3       41.44       44.18      2.69 o
  -2   6   3      163.76      159.08      4.68 o
  -1   6   3       15.09       12.27      2.59 o
   0   6   3        8.48       15.13      2.40 o
   1   6   3        6.93       12.05      2.16 o
   2   6   3        6.10        5.76      2.38 o
   3   6   3        8.84        7.68      3.60 o
  -8   7   3        8.39       37.65      7.23 o
  -7   7   3        0.09        0.00      2.40 o
  -6   7   3        6.82        2.91      2.64 o
  -5   7   3        1.64        0.48      2.42 o
  -4   7   3        4.25        3.58      2.64 o
  -3   7   3      136.72      132.89      6.07 o
  -2   7   3       15.88       11.52      2.83 o
  -1   7   3      103.84       88.45      5.55 o
   0   7   3       92.14       97.43      3.99 o
   1   7   3        1.65       -1.70      1.94 o
   2   7   3        0.06        3.82      3.82 o
   3   7   3        1.71       -1.20      4.56 o
  -7   8   3        1.32        0.96      4.30 o
  -6   8   3        0.53        7.44      3.39 o
  -5   8   3       16.28       20.60      4.37 o
  -4   8   3        3.12       -4.32      3.87 o
  -2   8   3       15.39       17.00      3.58 o
  -1   8   3       51.12       31.64      4.37 o
   0   8   3        0.03        3.12      2.40 o
   1   8   3        2.94       -3.34      3.12 o
  -6   9   3       47.72       39.57      7.61 o
  -5   9   3       56.01       61.46      8.74 o
  -4   9   3        8.66        7.18      4.83 o
  -2   9   3        0.02       23.07      4.01 o
   2  -9   4        2.39       18.03      5.79 o
   4  -9   4       17.08        4.56      4.56 o
   5  -9   4        7.25       12.27      3.36 o
   6  -9   4        1.04       11.00      5.23 o
  -1  -8   4        2.17       -5.76      5.74 o
   1  -8   4        3.41       15.37      4.85 o
   2  -8   4       22.31       13.49      3.41 o
   3  -8   4        5.53       -0.72      4.32 o
   4  -8   4        1.06        1.90      2.14 o
   5  -8   4        6.09        4.78      3.31 o
   6  -8   4        4.91        1.90      2.86 o
   7  -8   4       30.01       26.15      5.07 o
  -3  -7   4      131.01       77.45     10.08 o
  -2  -7   4       31.22       31.98      5.95 o
  -1  -7   4       41.32       41.56      6.39 o
   0  -7   4       11.95       39.76      6.24 o
   1  -7   4       47.70       64.18      3.96 o
   2  -7   4        5.19       21.90      4.78 o
   3  -7   4        4.21        6.00      2.11 o
   4  -7   4        0.02       -3.28      2.18 o
   5  -7   4       79.98       75.03      4.83 o
   6  -7   4       55.32       56.01      4.87 o
   7  -7   4      223.40      238.65     15.32 o
  -4  -6   4       13.48       32.34      6.70 o
  -3  -6   4       10.99       12.70      3.31 o
  -2  -6   4        1.78       -3.57      2.38 o
  -1  -6   4       30.31       27.59      2.93 o
   0  -6   4       51.55       56.25      3.96 o
   1  -6   4        5.77        5.76      2.38 o
   2  -6   4      116.28      117.31      3.70 o
   3  -6   4      207.43      240.09      7.20 o
   4  -6   4       25.85       28.37     10.77 o
   5  -6   4       12.22       26.02     14.66 o
   6  -6   4      255.65      286.73     39.59 o
   7  -6   4      396.86      359.41     46.71 o
   8  -6   4        4.88       15.89      7.24 o
  -5  -5   4       57.55       20.48      6.31 o
  -4  -5   4       73.79       83.00      5.93 o
  -3  -5   4       43.57       45.23      2.93 o
  -2  -5   4       11.42       14.17      2.93 o
  -1  -5   4       39.16       48.83      2.59 o
   0  -5   4        8.20       16.35      1.63 o
   1  -5   4      670.94      663.46     12.31 o
   2  -5   4       64.58       59.68     10.66 o
   3  -5   4      231.30      232.40     19.75 o
   4  -5   4        0.43        7.10      8.87 o
   5  -5   4       53.98       56.79      2.58 o
   6  -5   4       62.14       79.56     13.24 o
   7  -5   4        3.37       -4.96      3.31 o
   8  -5   4       23.39        3.35      3.04 o
  -5  -4   4       25.03       28.74      3.82 o
  -4  -4   4        1.75        6.22      2.62 o
  -3  -4   4        0.02       -5.47      3.65 o
  -2  -4   4        0.03        0.72      2.16 o
  -1  -4   4      910.37      953.94     15.32 o
   0  -4   4      471.57      493.88      8.95 o
   1  -4   4      524.89      505.20      8.10 o
   2  -4   4      115.29       74.03     10.31 o
   3  -4   4      261.65      307.16      6.49 o
   4  -4   4      117.80      133.35      8.25 o
   5  -4   4      693.72      721.11     37.84 o
   6  -4   4      161.51      173.92     14.45 o
   7  -4   4      174.89      171.63     16.99 o
   8  -4   4        2.01       12.69      3.63 o
  -6  -3   4        0.49        7.44      5.50 o
  -5  -3   4       45.47       56.25      7.20 o
  -4  -3   4       19.03       20.48      2.95 o
  -3  -3   4        5.67        9.77      5.52 o
  -2  -3   4      206.24      217.46     16.94 o
  -1  -3   4      532.43      540.38      8.43 o
   0  -3   4      134.23      135.42      2.54 o
   1  -3   4      256.30      249.95      4.33 o
   2  -3   4      355.39      351.51      6.23 o
   3  -3   4       43.95       44.05      2.22 o
   4  -3   4      143.92      155.40      4.62 o
   5  -3   4      104.17       86.95     11.70 o
   6  -3   4      637.83      670.90     24.75 o
   7  -3   4       11.65       10.19      8.99 o
  -6  -2   4       27.31       30.78      3.79 o
  -5  -2   4        5.17        8.67      2.64 o
  -4  -2   4       59.79       60.57      3.12 o
  -3  -2   4       30.42       28.73      1.37 o
  -2  -2   4       63.36       47.71      2.16 o
  -1  -2   4     1171.73     1187.52     22.42 o
   2  -2   4        0.41        2.60      4.92 o
   3  -2   4      753.35      717.91     36.37 o
   4  -2   4      368.41      359.25      6.49 o
   5  -2   4      488.52      492.24      9.70 o
   6  -2   4      116.92      107.20     10.60 o
   7  -2   4       30.50       36.25      7.60 o
   8  -2   4        0.46        3.65      3.35 o
  -7  -1   4       23.47       35.22      4.23 o
  -6  -1   4       53.27       54.82      9.00 o
  -5  -1   4       71.39       68.20     10.71 o
  -4  -1   4        4.26       11.17      1.67 o
  -3  -1   4      334.80      361.30     12.60 o
  -2  -1   4      455.35      426.48     17.81 o
  -1  -1   4      783.13      718.37     36.67 o
   0  -1   4      220.83      185.52     10.49 o
   1  -1   4     1548.81     1408.91     20.96 o
   2  -1   4      756.25      735.30     13.07 o
   3  -1   4        0.82        1.58      2.51 o
   4  -1   4      297.20      306.88      5.73 o
   5  -1   4      154.20      165.09      4.51 o
   6  -1   4      136.60      115.10      7.55 o
   7  -1   4        2.13        6.71      2.22 o
   8  -1   4       46.23       69.48      5.93 o
  -8   0   4        2.79       15.61      5.50 o
  -7   0   4        0.48       -1.28      2.11 o
  -6   0   4      314.26      290.56      8.40 o
  -5   0   4       22.34       21.94      3.24 o
  -4   0   4      135.29      111.74     17.68 o
  -3   0   4     1364.42     1552.28     49.21 o
  -2   0   4    12273.00    11610.45    273.25 o
  -1   0   4     6584.61     6219.27     98.49 o
   1   0   4       78.18       59.48      1.19 o
   2   0   4     2771.60     2628.55     38.16 o
   3   0   4     1517.47     1707.19     25.84 o
   4   0   4        2.63        7.81      3.63 o
   5   0   4      139.41      127.73      5.31 o
   6   0   4       85.03       94.38      4.23 o
   7   0   4        0.01        1.20      3.15 o
  -8   1   4        1.89        0.17      2.64 o
  -7   1   4       41.47       44.95      4.32 o
  -6   1   4       54.98       69.13     10.49 o
  -5   1   4      123.86      134.70     12.27 o
  -4   1   4       15.79       22.46      1.87 o
  -3   1   4      221.01      212.79     14.96 o
  -2   1   4     2019.78     2119.27     34.30 o
  -1   1   4     5501.82     5127.96     80.21 o
   0   1   4     4575.67     4287.37     47.51 o
   1   1   4      776.54      820.25     29.60 o
   2   1   4     1059.06      982.95     15.18 o
   3   1   4      704.39      728.89     13.67 o
   4   1   4      154.82      130.25      3.25 o
   5   1   4      110.43      102.94     11.32 o
   6   1   4      128.65      108.09      5.16 o
   7   1   4       11.35        4.06      3.12 o
  -8   2   4       20.61       37.84      4.76 o
  -7   2   4        9.05       14.32      7.72 o
  -6   2   4      465.09      438.85     13.64 o
  -5   2   4      273.88      246.49      8.21 o
  -4   2   4      150.71      184.64      5.04 o
  -3   2   4     1705.44     1847.48     30.13 o
  -2   2   4      289.39      281.31      5.47 o
  -1   2   4     1636.70     1624.60     19.86 o
   0   2   4       18.01       12.43      0.60 o
   1   2   4        0.08        1.66      1.08 o
   2   2   4      260.61      272.95      4.54 o
   3   2   4      400.52      439.50     10.40 o
   4   2   4       37.90       43.42      1.95 o
   5   2   4      155.93      179.22      6.63 o
   6   2   4        0.02        1.90      2.14 o
   7   2   4       13.81       29.07      6.03 o
  -8   3   4       17.49       28.79      4.39 o
  -7   3   4        5.83        0.59      4.08 o
  -6   3   4      932.55      928.10     46.71 o
  -5   3   4      227.79      237.58     13.06 o
  -4   3   4      757.63      791.31     14.47 o
  -3   3   4     1345.83     1378.90     23.70 o
  -2   3   4      578.41      586.47     14.60 o
  -1   3   4     3018.91     2980.13     38.75 o
   0   3   4      104.97       94.22      2.51 o
   1   3   4        1.54        4.86      2.40 o
   2   3   4      195.12      203.64      4.42 o
   3   3   4       53.60       55.77      2.30 o
   4   3   4      100.52      103.96      5.69 o
   5   3   4       45.75       47.54      3.41 o
   6   3   4        2.62       -4.32      2.91 o
  -8   4   4       88.26      112.07      7.76 o
  -7   4   4        5.70        5.52      4.30 o
  -6   4   4       37.75       44.76      3.32 o
  -5   4   4        4.76        5.26      3.12 o
  -4   4   4       70.28      111.57     15.05 o
  -3   4   4     1449.12     1565.53     26.87 o
  -2   4   4       32.61       36.33      1.32 o
  -1   4   4      354.03      334.05      8.43 o
   0   4   4      171.07      181.20      4.57 o
   1   4   4       54.61       64.42      2.50 o
   2   4   4       82.23       84.15      2.57 o
   3   4   4       45.08       56.01      2.33 o
   4   4   4       19.85       14.17      2.21 o
   5   4   4       62.27       71.04      8.62 o
  -8   5   4       76.07       89.00     26.23 o
  -7   5   4        9.03        4.01      2.36 o
  -6   5   4        0.94        7.02      6.00 o
  -5   5   4        3.74        6.68      5.14 o
  -4   5   4      185.55      187.15     13.53 o
  -3   5   4        2.31        3.41      1.00 o
  -2   5   4      306.44      296.41      5.90 o
  -1   5   4       71.81       67.70      2.81 o
   0   5   4        0.04        0.88      2.27 o
   1   5   4      629.56      663.17     12.77 o
   2   5   4        5.18        4.06      1.94 o
   3   5   4        6.53       10.28      3.07 o
   4   5   4        6.85        5.55      3.36 o
   5   5   4        0.40       -5.01      3.34 o
  -8   6   4        1.37        6.94      5.55 o
  -7   6   4      103.07       97.45     10.58 o
  -6   6   4       19.68       26.94      4.99 o
  -5   6   4       42.51       44.80      4.78 o
  -4   6   4      210.65      216.22      7.30 o
  -3   6   4      184.61      172.65      5.28 o
  -2   6   4     1325.63     1256.83     25.26 o
  -1   6   4      114.00      120.90      6.71 o
   0   6   4       50.52       48.83      2.59 o
   1   6   4       18.81       17.50      2.21 o
   2   6   4        0.65       -0.72      1.92 o
   3   6   4       23.46       51.91      8.48 o
   4   6   4       20.05       12.05      4.85 o
  -7   7   4       42.27       21.90      5.07 o
  -6   7   4        1.07       14.17      4.32 o
  -5   7   4        5.55       15.13      3.87 o
  -4   7   4       17.15       24.90      3.55 o
  -3   7   4        1.82        3.82      2.18 o
  -2   7   4       39.64       38.41      3.65 o
  -1   7   4        2.57        6.00      2.42 o
   0   7   4       77.05       93.49      3.89 o
   1   7   4        0.90       -2.16      1.68 o
   2   7   4        5.67       10.08      5.02 o
   3   7   4       19.61       30.25      5.28 o
  -6   8   4       88.65       67.94      5.35 o
  -5   8   4       19.51       29.24      4.85 o
  -3   8   4       67.36       77.19      7.90 o
  -2   8   4       11.69        8.67      3.39 o
  -1   8   4        4.91        2.64      2.42 o
   0   8   4       15.11       11.52      2.83 o
   1   8   4       50.19       68.71      5.91 o
  -6   9   4       31.05       12.05      4.30 o
  -5   9   4       14.09       14.65      5.81 o
  -4   9   4        0.21        8.86      4.80 o
  -3   9   4        0.47       -0.96      4.54 o
  -2   9   4        7.59       -4.72      3.15 o
  -1   9   4        2.58        3.58      3.10 o
   2  -9   5        0.61       32.17      7.20 o
   3  -9   5        0.82        6.22      4.80 o
   4  -9   5       33.59       44.39      5.98 o
   5  -9   5       10.05       14.41      3.17 o
  -1  -8   5        7.64        6.94      5.31 o
   1  -8   5        0.86       -1.90      4.32 o
   2  -8   5       21.36        7.44      3.12 o
   3  -8   5        8.33       16.85      4.83 o
   4  -8   5        3.00       -0.72      2.40 o
   5  -8   5        1.41        4.78      5.02 o
   6  -8   5       11.12        6.00      2.88 o
   7  -8   5        0.00        6.70      3.84 o
  -3  -7   5        5.70        1.70      4.35 o
  -2  -7   5        7.21       -6.05      4.03 o
  -1  -7   5        0.00       -4.56      5.04 o
   0  -7   5       24.36       18.03      4.99 o
   1  -7   5       21.07       15.13      2.88 o
   2  -7   5       38.47       35.77      2.40 o
   3  -7   5       59.25       52.82      3.60 o
   4  -7   5        0.24        6.94      2.62 o
   5  -7   5       50.05       58.13      4.49 o
   6  -7   5       73.05       59.78      4.80 o
   7  -7   5       28.89       40.17      6.48 o
  -4  -6   5        0.01       -6.45      4.30 o
  -3  -6   5       16.31       30.95      4.30 o
  -2  -6   5       41.92       40.36      4.13 o
  -1  -6   5        2.59       -3.12      3.34 o
   0  -6   5       10.01        9.12      2.42 o
   1  -6   5        2.83        4.06      1.18 o
   2  -6   5       32.19       30.08      2.38 o
   3  -6   5        0.45        5.55      1.90 o
   4  -6   5       70.36       89.01      3.23 o
   5  -6   5        0.07        7.44      2.62 o
   6  -6   5       15.22       26.52      2.99 o
   7  -6   5      117.55      101.58     15.03 o
   8  -6   5       37.39       42.70      8.78 o
  -5  -5   5       22.50       33.40      6.99 o
  -4  -5   5        0.88        7.68      3.60 o
  -3  -5   5       57.97       53.49      3.17 o
  -2  -5   5      108.74      112.00      3.94 o
  -1  -5   5        3.59        3.12      0.98 o
   0  -5   5       94.21      102.37      3.46 o
   1  -5   5      164.06      152.61      3.64 o
   2  -5   5        7.31        4.78      1.68 o
   3  -5   5       70.94       75.19      2.72 o
   4  -5   5       53.47       67.32      3.29 o
   5  -5   5       15.40       22.98      2.20 o
   6  -5   5      556.90      612.19     27.25 o
   7  -5   5        3.30        4.29      3.06 o
   8  -5   5        1.44        3.87     12.15 o
  -5  -4   5       44.17       51.23      4.66 o
  -4  -4   5        7.87       11.52      3.15 o
  -3  -4   5        2.14        5.26      1.92 o
  -2  -4   5        5.13        7.68      1.73 o
  -1  -4   5       63.98       77.13      2.52 o
   0  -4   5      943.46      978.37     18.99 o
   1  -4   5      299.19      318.42      7.80 o
   2  -4   5     1432.39     1476.26     24.82 o
   3  -4   5        5.78       11.58      2.27 o
   4  -4   5       47.32       49.91      3.48 o
   5  -4   5        4.51        3.26      1.65 o
   6  -4   5      224.13      235.24      7.03 o
   7  -4   5        0.52       -0.92      3.01 o
  -6  -3   5        2.18       -6.52      4.35 o
  -4  -3   5       29.22       30.95      3.27 o
  -3  -3   5       51.73       52.78      5.69 o
  -2  -3   5        9.86        8.45      1.55 o
  -1  -3   5        3.89        2.06      0.80 o
   0  -3   5      217.71      224.12      3.42 o
   1  -3   5       74.30       80.31      3.94 o
   2  -3   5      179.49      170.06      5.29 o
   3  -3   5        1.30        1.29      1.19 o
   4  -3   5       21.46       20.16      4.24 o
   5  -3   5       38.35       42.42     13.26 o
   6  -3   5      176.58      175.73      6.00 o
   7  -3   5        8.12       30.89      2.93 o
   8  -3   5       26.15       11.52     10.78 o
  -7  -2   5       25.99       39.76      4.30 o
  -6  -2   5       41.71       43.98      4.51 o
  -5  -2   5       60.52       63.43      4.44 o
  -4  -2   5       63.74       67.45     13.25 o
  -3  -2   5      182.59      162.61      4.35 o
  -2  -2   5      230.66      205.84      7.63 o
  -1  -2   5      882.38      921.99     18.27 o
   0  -2   5      312.00      297.48      5.00 o
   1  -2   5      266.89      282.43      5.49 o
   2  -2   5     1408.23     1429.48     23.51 o
   3  -2   5        2.26        2.78      0.79 o
   4  -2   5       65.00       64.00      3.76 o
   5  -2   5      452.63      450.06     16.83 o
   6  -2   5       10.70        6.70      3.35 o
   7  -2   5       10.31       12.26      2.66 o
  -7  -1   5       10.23       10.28      3.39 o
  -6  -1   5      136.98      135.29      6.07 o
  -5  -1   5      535.42      514.21     14.69 o
  -4  -1   5        1.40        4.78      1.90 o
  -3  -1   5        0.98        2.68      1.39 o
  -2  -1   5       47.29       45.23      2.50 o
  -1  -1   5     1903.84     1829.90     30.16 o
   0  -1   5      184.27      187.54      4.47 o
   1  -1   5     2515.86     2457.68     39.88 o
   2  -1   5       73.06       91.23      6.83 o
   3  -1   5       70.43       96.83      4.85 o
   4  -1   5      109.07      124.85     13.25 o
   5  -1   5      226.43      225.78     23.02 o
   6  -1   5       18.79       14.20      3.85 o
   7  -1   5        0.03       -0.04      3.30 o
   8  -1   5       14.80       -0.72      2.91 o
  -8   0   5        6.44       16.35      6.03 o
  -7   0   5       72.88       68.26      4.59 o
  -6   0   5      455.40      472.26     12.51 o
  -5   0   5       10.49       20.29      2.40 o
  -4   0   5       58.27       66.51      5.38 o
  -3   0   5      941.97     1001.55     30.55 o
  -2   0   5      751.67      791.87     16.11 o
  -1   0   5     1476.04     1308.58     19.12 o
   0   0   5       14.40        0.72      0.48 o
   1   0   5      627.06      593.96     19.65 o
   2   0   5     1804.13     1843.37     27.46 o
   3   0   5      794.38      856.90     13.28 o
   4   0   5       70.62       50.37      1.94 o
   5   0   5      557.79      582.51     14.61 o
   6   0   5        6.45       12.55      4.41 o
   7   0   5       14.49       14.17      3.63 o
  -8   1   5        1.70       -7.24      4.83 o
  -7   1   5      375.03      349.13     17.85 o
  -6   1   5        2.20        9.30      3.58 o
  -5   1   5      773.34      748.40     31.61 o
  -4   1   5       33.41       32.65      4.38 o
  -3   1   5      535.81      522.32     11.13 o
  -2   1   5      775.35      717.33     20.35 o
  -1   1   5       25.00       19.71      0.83 o
   0   1   5        6.47        7.37      1.56 o
   1   1   5      214.03      195.02      3.45 o
   2   1   5      307.86      289.82      6.31 o
   3   1   5      139.51      143.93      7.43 o
   4   1   5       38.62       43.77      2.03 o
   5   1   5      100.73       94.39      8.30 o
   6   1   5      220.92      209.45      7.63 o
   7   1   5        1.53       -5.76      4.11 o
  -8   2   5       25.98       26.40      4.85 o
  -7   2   5        7.63        2.97      2.84 o
  -6   2   5        4.64        3.82      3.10 o
  -5   2   5      554.24      581.93     13.26 o
  -4   2   5      256.32      243.34     24.97 o
  -3   2   5      235.93      223.34      4.26 o
  -2   2   5       81.71       77.60      3.77 o
  -1   2   5     1032.20      989.28     12.25 o
   0   2   5      147.97      128.58      1.81 o
   1   2   5        6.61        6.25      1.09 o
   2   2   5        2.39        9.09      2.54 o
   3   2   5      204.35      188.31      7.01 o
   4   2   5      223.52      255.69      7.44 o
   5   2   5       37.65       24.27      3.36 o
   6   2   5        6.22       12.92      3.12 o
   7   2   5        0.02        5.76      2.91 o
  -8   3   5        0.00        7.18      4.56 o
  -7   3   5      225.22      153.99     14.36 o
  -6   3   5      123.17      125.25      8.31 o
  -5   3   5       35.73       35.22      4.86 o
  -4   3   5       54.50       58.88      2.47 o
  -3   3   5      165.16      171.32      3.86 o
  -2   3   5      556.11      571.51     15.09 o
  -1   3   5      221.81      203.09      3.46 o
   0   3   5      171.93      171.05      3.74 o
   1   3   5      353.83      349.47      8.15 o
   2   3   5        1.95        6.03      0.91 o
   3   3   5      164.59      151.58      4.18 o
   4   3   5        3.70        3.12      1.92 o
   5   3   5       21.80       25.52      3.12 o
   6   3   5       16.05       14.17      3.15 o
  -8   4   5        1.02       12.88      3.65 o
  -7   4   5       17.17       18.12     12.76 o
  -6   4   5      105.83      106.17      6.07 o
  -5   4   5       67.39       86.78      4.22 o
  -4   4   5      191.34      212.56      6.01 o
  -3   4   5       33.48       30.56      2.27 o
  -2   4   5        1.49        0.51      2.41 o
  -1   4   5        7.92        5.55      0.50 o
   0   4   5      410.62      433.78     21.10 o
   1   4   5     1518.84     1605.07     24.31 o
   2   4   5      376.34      399.53      7.44 o
   3   4   5       88.63       96.80      3.05 o
   4   4   5        1.09        3.34      2.16 o
   5   4   5        4.11        4.32      4.83 o
  -8   5   5      113.15      146.33     13.81 o
  -7   5   5        6.17        1.70      3.15 o
  -6   5   5        3.12        6.51      8.52 o
  -5   5   5        1.79        5.81      3.73 o
  -4   5   5        0.18       -0.29      2.99 o
  -3   5   5        1.58        4.45      1.45 o
  -2   5   5       50.59       63.72      3.13 o
  -1   5   5        3.34        9.12      1.42 o
   0   5   5        7.41        6.33      1.44 o
   1   5   5       17.03       15.61      1.97 o
   2   5   5       23.66       25.67      2.66 o
   3   5   5        7.60        3.58      3.58 o
   4   5   5        1.50       13.25      3.39 o
   5   5   5       21.59       22.62      5.59 o
  -8   6   5       20.17       15.85      6.05 o
  -7   6   5        0.03        3.34      3.34 o
  -6   6   5       78.03       36.90      5.09 o
  -5   6   5       57.88       84.15      6.53 o
  -4   6   5       13.05       20.89      2.69 o
  -3   6   5        0.82        9.12      2.42 o
  -2   6   5      180.06      169.41      4.44 o
  -1   6   5      231.86      255.56      5.92 o
   0   6   5        8.03        0.48      1.92 o
   1   6   5        2.13        7.44      1.94 o
   2   6   5        0.19        4.56      2.38 o
   3   6   5       96.12       91.69      6.53 o
   4   6   5        2.25        2.91      4.59 o
  -7   7   5       14.21       24.73      5.55 o
  -6   7   5      113.61      112.00      8.52 o
  -5   7   5       48.19       53.71      4.99 o
  -4   7   5        0.28       -3.17      2.11 o
  -3   7   5       70.45       66.43      3.03 o
  -2   7   5       22.39       26.94      3.39 o
  -1   7   5       60.42       52.82      3.60 o
   0   7   5        2.72        5.26      2.14 o
   1   7   5       42.41       38.22      2.88 o
   2   7   5      178.65      193.61     13.81 o
  -7   8   5       17.93       15.13      4.35 o
  -6   8   5      253.70      234.83     10.44 o
  -5   8   5      134.47      141.60      8.48 o
  -3   8   5       19.91       15.85      4.80 o
  -2   8   5        2.73        0.48      2.42 o
  -1   8   5        2.25        0.24      2.66 o
   0   8   5       17.59       21.18      3.15 o
   1   8   5       48.63       33.76      4.87 o
  -5   9   5       90.09      121.03     10.23 o
  -3   9   5       10.63       21.90      5.95 o
  -2   9   5        1.53       20.60      4.37 o
  -1   9   5        0.54       -0.96      3.36 o
   3  -9   6        0.04        4.06      5.74 o
   5  -9   6       19.91       23.07      4.61 o
   6  -9   6       14.75       17.24      4.51 o
  -1  -8   6       52.01       72.10      8.96 o
   0  -8   6       16.05       11.00      4.83 o
   3  -8   6       21.54       21.32      2.57 o
   4  -8   6      167.40      140.50      6.60 o
   5  -8   6        0.83        2.16      2.64 o
   6  -8   6        2.77        3.34      2.88 o
   7  -8   6       47.54       32.87      4.27 o
  -3  -7   6      107.89      106.50     11.52 o
  -2  -7   6        3.39       11.00      5.95 o
  -1  -7   6       29.46       18.41      5.07 o
   0  -7   6       12.36       18.03      5.26 o
   1  -7   6        4.03        6.22      3.31 o
   2  -7   6       35.20       39.37      2.71 o
   3  -7   6       47.50       42.54      3.65 o
   4  -7   6       47.46       49.48      3.05 o
   5  -7   6        0.04        4.06      3.82 o
   6  -7   6        0.36       19.64      5.50 o
   7  -7   6       69.58       47.11      5.31 o
  -4  -6   6        0.52        2.16      3.39 o
  -3  -6   6        1.97       10.78      3.87 o
  -2  -6   6       51.25       68.71      7.71 o
  -1  -6   6      154.76      159.87     10.18 o
   0  -6   6       40.61       31.28      2.09 o
   1  -6   6       79.91       71.31      2.88 o
   2  -6   6        5.45        7.44      1.68 o
   3  -6   6      150.27      123.09      5.16 o
   4  -6   6      343.11      363.95      9.03 o
   5  -6   6        6.03        9.77      2.31 o
   6  -6   6       99.78      124.05     18.56 o
   7  -6   6        2.87       -3.10      2.35 o
  -5  -5   6        6.28       22.04      5.95 o
  -4  -5   6      215.97      210.80      6.75 o
  -3  -5   6       27.40       46.05      3.36 o
  -2  -5   6        7.48       10.08      5.31 o
  -1  -5   6       66.71       68.71      2.83 o
   0  -5   6      207.25      194.04      5.19 o
   1  -5   6     1285.30     1342.88     23.53 o
   2  -5   6      222.29      241.47      8.48 o
   3  -5   6       49.77       46.31      5.29 o
   4  -5   6      267.94      291.54     10.54 o
   5  -5   6       33.23       39.97      7.90 o
   6  -5   6        5.22       11.56      6.85 o
   7  -5   6        0.20       -4.31      2.88 o
   8  -5   6        6.14        3.21      7.92 o
  -5  -4   6       41.71       34.48      3.82 o
  -4  -4   6      362.34      364.40     18.92 o
  -3  -4   6       82.70       80.21      4.15 o
  -2  -4   6      206.87      229.16      7.51 o
  -1  -4   6      224.13      216.74      5.28 o
   0  -4   6     1710.84     1786.50     33.89 o
   1  -4   6    17911.59    18263.38    282.31 o
   2  -4   6      835.40      954.71     29.87 o
   3  -4   6      184.35      189.82      4.40 o
   4  -4   6       25.66       30.27      3.06 o
   5  -4   6      216.84      181.86      9.70 o
   6  -4   6       60.65       58.06      3.61 o
   7  -4   6       44.74       44.55     17.06 o
   8  -4   6        6.87       -6.45      4.30 o
  -6  -3   6        7.63        8.86      5.52 o
  -5  -3   6      203.64      214.85      8.62 o
  -4  -3   6      131.04      142.71      6.29 o
  -3  -3   6        1.12       -2.92      1.94 o
  -2  -3   6       27.63       29.14      2.65 o
  -1  -3   6        2.45        0.11      2.99 o
   0  -3   6      470.52      451.97     14.32 o
   1  -3   6     1221.77     1245.50     22.84 o
   2  -3   6      372.94      378.46      7.20 o
   3  -3   6        3.93        5.22      3.25 o
   4  -3   6       19.34       18.70      2.75 o
   5  -3   6        8.09       12.70      2.42 o
   6  -3   6       19.56       18.90      5.40 o
   7  -3   6       10.52       16.74      4.27 o
   8  -3   6        3.71       11.25      3.49 o
  -7  -2   6        5.39       27.42      6.34 o
  -6  -2   6        7.38        0.00      2.40 o
  -5  -2   6      284.78      319.72     11.09 o
  -4  -2   6       61.07       54.93      4.87 o
  -3  -2   6      318.57      292.72     14.00 o
  -2  -2   6      569.46      584.89     10.50 o
  -1  -2   6      215.43      180.24      4.36 o
   0  -2   6     9799.92     9295.75    129.15 o
   1  -2   6     1365.02     1425.89     23.33 o
   2  -2   6      426.85      411.48      7.68 o
   3  -2   6       95.11      106.71      6.91 o
   4  -2   6      481.92      443.61     12.82 o
   5  -2   6      156.63      140.94      7.47 o
   6  -2   6       85.55       96.96     20.07 o
   7  -2   6        2.11        1.53      3.25 o
  -7  -1   6        6.49        9.32      3.60 o
  -6  -1   6        5.61        4.20      2.28 o
  -5  -1   6      600.60      601.14     15.52 o
  -4  -1   6      266.50      312.44      8.00 o
  -3  -1   6      629.56      719.10     14.91 o
  -2  -1   6        0.31        2.45      1.10 o
  -1  -1   6     4514.60     4374.88     79.56 o
   0  -1   6      857.47      821.73     20.10 o
   1  -1   6     5923.21     5656.27     79.94 o
   2  -1   6       35.81       29.96      1.57 o
   3  -1   6      901.27      843.05     31.18 o
   4  -1   6     1809.96     1907.26     29.48 o
   5  -1   6       55.24       65.68      2.41 o
   6  -1   6      184.17      202.32      8.81 o
   7  -1   6       12.71        7.81      5.88 o
   8  -1   6        4.69       15.61      3.79 o
  -7   0   6        0.71        0.17      3.24 o
  -6   0   6      167.17      130.29      7.35 o
  -5   0   6      488.28      412.06     13.29 o
  -4   0   6        1.82        4.86      1.66 o
  -3   0   6       79.15       85.38      3.02 o
  -2   0   6       65.50       69.75      4.11 o
  -1   0   6      167.28      137.78      3.10 o
   0   0   6     2655.26     2379.85     34.14 o
   1   0   6     1301.68     1269.03     21.07 o
   2   0   6     1215.66     1184.09     18.19 o
   3   0   6      148.09      164.35      4.38 o
   4   0   6       26.36       26.47      1.79 o
   5   0   6       28.65       14.77      3.12 o
   6   0   6       12.99        2.05      2.05 o
   7   0   6       32.65       20.48      4.06 o
  -8   1   6        0.12       -1.88      2.88 o
  -7   1   6       79.96       68.12     12.96 o
  -6   1   6      439.98      404.50     10.26 o
  -5   1   6     1062.54      955.82     20.70 o
  -4   1   6       41.39       44.35      2.41 o
  -3   1   6      294.12      339.12      8.88 o
  -2   1   6      258.15      251.44     11.45 o
  -1   1   6     3730.53     3476.18     55.23 o
   0   1   6      384.40      402.56     12.34 o
   1   1   6     3939.36     3780.77     45.30 o
   2   1   6        2.87        5.20      2.15 o
   3   1   6      368.90      381.45     17.80 o
   4   1   6     1164.38     1112.53     28.88 o
   5   1   6      988.04      891.41     24.84 o
   6   1   6       13.96       21.61      3.31 o
   7   1   6        2.65        2.16      2.88 o
  -8   2   6       70.28       70.19     22.90 o
  -7   2   6        0.42        1.18     11.63 o
  -6   2   6      614.90      615.15     14.91 o
  -5   2   6       11.61       19.30      2.89 o
  -4   2   6       90.21       84.59      9.34 o
  -3   2   6        3.36        1.53      3.71 o
  -2   2   6        2.83        6.98      1.58 o
  -1   2   6      108.98      123.65      3.12 o
   0   2   6     1021.44     1027.11     12.64 o
   1   2   6        0.00       -0.32      2.05 o
   2   2   6     1092.29     1131.55     26.79 o
   3   2   6       10.77       11.88      1.08 o
   4   2   6      574.36      566.76     27.38 o
   5   2   6      407.76      401.38     11.16 o
   6   2   6        1.65       -1.90      1.92 o
   7   2   6        1.90       22.33      4.97 o
  -8   3   6        0.13        8.17      6.00 o
  -7   3   6       95.52       92.19      7.55 o
  -6   3   6        5.16        9.32     10.00 o
  -5   3   6      136.67      129.21      4.21 o
  -4   3   6      317.81      305.70      5.46 o
  -3   3   6        0.75        1.36      4.07 o
  -2   3   6     1413.27     1445.77     24.64 o
  -1   3   6      657.60      681.26     12.88 o
   0   3   6      640.98      637.17     11.37 o
   1   3   6     1034.95     1085.97     13.14 o
   2   3   6     1086.25     1137.54     15.81 o
   3   3   6        0.00        2.40      1.68 o
   4   3   6        0.79        1.70      2.18 o
   5   3   6       30.68       27.59      3.41 o
   6   3   6       16.37       12.48      2.86 o
  -8   4   6        0.57        2.14      3.00 o
  -7   4   6        5.70        0.67      8.54 o
  -6   4   6        6.81       10.02      3.61 o
  -5   4   6      128.69      106.84      6.82 o
  -4   4   6       13.87       19.02      5.62 o
  -3   4   6      401.57      424.16     16.78 o
  -2   4   6      168.85      190.77      3.75 o
  -1   4   6      233.38      236.94      4.98 o
   0   4   6     1082.94     1090.72     33.52 o
   1   4   6      158.29      156.03     13.12 o
   2   4   6        5.40        4.78      0.94 o
   3   4   6       13.38       12.05      1.73 o
   4   4   6        1.55        5.76      3.34 o
   5   4   6       41.78       60.26      7.47 o
  -8   5   6        1.92        6.61      2.73 o
  -7   5   6        0.01        7.21      4.60 o
  -6   5   6        4.38        3.96      7.32 o
  -5   5   6        7.45       11.66      2.24 o
  -4   5   6      162.36      156.46     19.65 o
  -3   5   6        0.88       -0.36      2.91 o
  -2   5   6        0.33        4.17      0.92 o
  -1   5   6        7.62       10.73      1.56 o
   0   5   6      202.44      198.25      9.46 o
   1   5   6        2.00        2.40      1.68 o
   2   5   6       39.52       35.03      2.93 o
   3   5   6        0.70        3.12      3.12 o
   4   5   6       57.23       62.45      8.09 o
  -8   6   6        4.43        9.12      3.36 o
  -7   6   6       17.65       19.64      3.84 o
  -6   6   6      338.21      351.51     12.20 o
  -5   6   6      136.33      115.63      5.67 o
  -4   6   6        0.51        0.00      2.40 o
  -3   6   6       10.74       12.27      1.63 o
  -2   6   6     1106.12     1018.83     20.77 o
  -1   6   6      351.71      350.25     18.20 o
   0   6   6      170.07      176.32      5.76 o
   1   6   6        1.94        5.26      1.70 o
   2   6   6       98.05       94.69      5.74 o
   3   6   6        8.14        2.16      3.39 o
   4   6   6        4.52       20.60      5.35 o
  -7   7   6       28.42       35.77      5.93 o
  -6   7   6      272.27      278.48     14.48 o
  -5   7   6      212.40      227.77      8.43 o
  -3   7   6        1.02        8.67      1.63 o
  -2   7   6       57.19       55.77      4.39 o
  -1   7   6       61.84       64.18      3.48 o
   0   7   6        0.02       -0.96      1.90 o
   1   7   6       52.36       49.91      3.94 o
   2   7   6       33.42       29.75      6.77 o
  -7   8   6       25.31        9.32      3.31 o
  -6   8   6       16.50        4.06      3.12 o
  -5   8   6      359.53      359.10     15.85 o
  -2   8   6       23.79       13.25      2.59 o
  -1   8   6        0.65        6.94      2.11 o
   0   8   6       56.23       60.26      4.08 o
   1   8   6       18.61       17.00      4.35 o
  -5   9   6       46.78       41.75      7.20 o
  -4   9   6       85.61       95.29     11.50 o
  -3   9   6        6.42        6.22      5.50 o
  -2   9   6       16.10       41.94      7.63 o
  -1   9   6        0.45        4.56      2.91 o
   2  -9   7        0.51       13.95      6.03 o
   3  -9   7        0.37        8.14      5.04 o
   4  -9   7        4.74       12.92      5.23 o
   5  -9   7        0.24        1.70      2.91 o
  -1  -8   7       20.93        3.34      6.67 o
   1  -8   7        7.31       20.48      5.47 o
   3  -8   7       30.78       26.63      4.63 o
   4  -8   7        0.64        6.94      2.86 o
   5  -8   7       26.85       25.98      3.31 o
   6  -8   7        1.17        6.94      4.32 o
   7  -8   7        5.57        2.40      3.60 o
  -3  -7   7       10.22       -0.48      5.55 o
  -2  -7   7       28.12       37.65      6.46 o
  -1  -7   7       10.82       16.11      5.09 o
   0  -7   7        0.95       -5.76      3.84 o
   2  -7   7        0.44        3.12      1.92 o
   3  -7   7       31.51       44.39      3.10 o
   4  -7   7       46.15       42.54      3.65 o
   5  -7   7        1.64       -6.00      4.32 o
   6  -7   7        0.12       -4.78      3.87 o
   7  -7   7       51.94       67.44      5.59 o
  -4  -6   7       29.50        9.12      4.78 o
  -3  -6   7       92.05      109.07      9.39 o
  -2  -6   7       29.06       50.13      7.68 o
  -1  -6   7       67.38       68.71      3.60 o
   0  -6   7        1.41        1.90      1.20 o
   1  -6   7        6.96        6.22      1.46 o
   2  -6   7       15.72       11.00      2.16 o
   3  -6   7      204.62      227.77      7.49 o
   4  -6   7      235.00      229.75      6.43 o
   5  -6   7       87.68       83.75      4.35 o
   6  -6   7        0.36       11.03      6.37 o
   7  -6   7        6.65       15.58      4.93 o
   8  -6   7       61.48       82.73      9.03 o
  -5  -5   7        5.05        5.76      5.28 o
  -4  -5   7        0.71        0.00      2.40 o
  -3  -5   7        9.90       13.71      3.34 o
  -1  -5   7        5.30       14.89      2.40 o
   0  -5   7       15.75       14.17      1.39 o
   1  -5   7       12.54       17.89      2.41 o
   2  -5   7       53.44       54.15      2.28 o
   3  -5   7        0.04        7.07      3.49 o
   4  -5   7      295.68      281.07      7.69 o
   5  -5   7        0.67       -5.47      3.65 o
   6  -5   7       35.84       40.59     12.54 o
   7  -5   7        8.59       22.71      3.84 o
   8  -5   7       30.74       50.84      5.92 o
  -4  -4   7       41.56       50.13      3.72 o
  -3  -4   7        4.24       15.13      5.55 o
  -2  -4   7        0.00        5.76      1.94 o
  -1  -4   7        5.45        8.99      1.79 o
   0  -4   7      330.74      362.97      6.39 o
   1  -4   7      472.19      516.87      9.59 o
   2  -4   7       39.13       44.39      1.69 o
   3  -4   7      356.50      363.69      7.68 o
   4  -4   7        6.70        8.35      2.47 o
   5  -4   7       46.39       54.62      3.89 o
   6  -4   7      206.08      199.32      6.22 o
   7  -4   7        4.89        8.02      9.00 o
   8  -4   7        7.48       24.90      6.48 o
  -6  -3   7        4.38        3.12      3.12 o
  -5  -3   7       63.24       61.70      4.63 o
  -4  -3   7        2.86        4.06      2.38 o
  -3  -3   7        5.40        6.62      3.46 o
  -2  -3   7        0.00       -1.90      1.66 o
  -1  -3   7       32.96       26.63      1.27 o
   0  -3   7      246.30      265.97      4.57 o
   1  -3   7       72.88       91.20      7.59 o
   2  -3   7      158.12      167.21      4.44 o
   3  -3   7      173.46      189.10      7.32 o
   4  -3   7       44.87       31.35      4.12 o
   5  -3   7       35.20       50.30      7.43 o
   6  -3   7       39.96       46.22      8.98 o
   7  -3   7       21.28       22.63      2.82 o
   8  -3   7       27.82       39.97     16.93 o
  -7  -2   7       17.29        9.80      4.75 o
  -6  -2   7        9.74        7.68      2.93 o
  -5  -2   7        3.87        6.70      3.12 o
  -4  -2   7       96.36       94.94     13.16 o
  -3  -2   7      273.09      334.01     19.68 o
  -2  -2   7      275.97      304.93      8.67 o
  -1  -2   7      893.03      873.66     23.06 o
   0  -2   7       27.19       18.58      1.93 o
   1  -2   7      167.94      158.20      7.89 o
   2  -2   7     1203.68     1155.56     22.60 o
   3  -2   7      669.03      699.24     19.34 o
   4  -2   7      262.86      305.58      5.85 o
   5  -2   7      113.36      107.96      4.69 o
   6  -2   7      320.25      316.81     25.02 o
   7  -2   7       46.34       58.14      8.27 o
   8  -2   7       21.24       13.95      4.51 o
  -7  -1   7        3.13        7.44      3.39 o
  -6  -1   7      316.53      347.30     10.23 o
  -5  -1   7       77.75       84.94      9.60 o
  -4  -1   7       22.00       19.10      2.11 o
  -3  -1   7     1075.38     1183.87     24.03 o
  -2  -1   7        0.12        1.70      1.20 o
  -1  -1   7      649.39      627.70     19.70 o
   0  -1   7      227.90      204.35     15.49 o
   1  -1   7       45.12       36.39      1.52 o
   2  -1   7     1560.07     1547.22     37.03 o
   3  -1   7     1566.22     1764.25     64.67 o
   4  -1   7       28.05       29.62      5.21 o
   5  -1   7       41.00       44.25      2.32 o
   6  -1   7      265.15      232.21     22.45 o
   7  -1   7      135.25      124.78     12.14 o
   8  -1   7       34.42       46.26      5.26 o
  -7   0   7        0.02        4.85      2.32 o
  -6   0   7        3.02        2.65      6.59 o
  -5   0   7       20.74       28.63      2.58 o
  -4   0   7      342.60      354.35     22.71 o
  -3   0   7      336.12      383.49      9.18 o
  -2   0   7      309.38      303.53     13.38 o
  -1   0   7      646.08      602.03     10.22 o
   0   0   7       28.42       25.88      1.51 o
   1   0   7      514.87      511.95     24.12 o
   2   0   7      194.60      179.84      3.49 o
   3   0   7      470.58      520.98      8.66 o
   4   0   7     1216.90     1249.99     19.18 o
   5   0   7      553.18      594.76     14.77 o
   6   0   7       52.58       48.56      8.46 o
   7   0   7        7.68       -4.06      4.06 o
  -8   1   7        1.10       13.94      5.28 o
  -7   1   7       32.72       46.42      4.37 o
  -6   1   7       12.28       19.25      7.91 o
  -5   1   7        7.35       15.25      2.63 o
  -4   1   7       26.28       17.98      1.73 o
  -3   1   7      387.11      406.09     14.13 o
  -2   1   7      908.03      835.35     16.73 o
  -1   1   7      320.81      278.76      5.12 o
   0   1   7        4.89        4.33      0.83 o
   1   1   7      541.65      507.32      6.55 o
   2   1   7        0.04        3.23      1.68 o
   3   1   7      221.25      223.14     16.83 o
   4   1   7      453.51      470.17      8.51 o
   5   1   7      290.19      295.80      6.37 o
   6   1   7      176.99      221.26      9.22 o
   7   1   7        8.86       21.32      4.30 o
  -8   2   7       49.42       52.82     18.44 o
  -7   2   7        0.19        7.19      2.90 o
  -6   2   7       94.72       99.56      4.69 o
  -5   2   7      175.30      155.41      7.47 o
  -4   2   7      105.00       91.78      4.50 o
  -3   2   7       45.41       44.46      9.74 o
  -2   2   7      165.08      145.66      3.59 o
  -1   2   7        1.48        0.87      0.97 o
   0   2   7      336.01      337.62      8.50 o
   1   2   7      410.50      427.45      6.93 o
   2   2   7        4.55        6.75      0.73 o
   3   2   7       35.85       30.22      1.62 o
   4   2   7       56.15       51.51      6.40 o
   5   2   7      370.52      388.46     10.37 o
   6   2   7       29.61       48.40      3.89 o
  -8   3   7        1.04       11.80      9.94 o
  -7   3   7       51.51       51.17      7.23 o
  -6   3   7        4.78       11.52      2.86 o
  -5   3   7       74.66       83.33      3.79 o
  -4   3   7      588.10      621.06     11.43 o
  -3   3   7      687.56      765.34     34.26 o
  -2   3   7       71.86       73.95      2.05 o
  -1   3   7      348.41      344.40      9.53 o
   0   3   7      102.12       90.42      1.47 o
   1   3   7       89.42       81.80      3.54 o
   2   3   7       67.59       67.24      2.56 o
   3   3   7      163.40      182.87      3.99 o
   4   3   7       38.80       38.22      2.88 o
   5   3   7       81.42       82.73      3.94 o
   6   3   7       51.43       33.04      4.99 o
  -8   4   7        0.12        6.00      3.34 o
  -7   4   7        4.80       12.99      5.55 o
  -6   4   7        1.72        5.85      2.42 o
  -5   4   7       29.79       16.98      2.24 o
  -4   4   7       31.58       41.25      3.37 o
  -3   4   7        5.38        9.75      4.45 o
  -2   4   7      444.77      417.33      6.80 o
  -1   4   7       29.02       21.29      1.67 o
   0   4   7      476.72      465.10     11.76 o
   1   4   7       84.37       85.97      6.94 o
   2   4   7       16.86       20.19      1.39 o
   3   4   7        3.48        8.14      1.68 o
   4   4   7        4.05       18.68      3.63 o
   5   4   7        2.11       34.86      7.13 o
  -8   5   7        7.24        7.23      5.07 o
  -7   5   7        2.81       -3.10      2.06 o
  -6   5   7       68.41       77.89      5.38 o
  -5   5   7        1.70        7.65      2.10 o
  -4   5   7        0.21       -2.31      3.94 o
  -3   5   7      219.16      230.22      5.14 o
  -2   5   7      526.17      523.63      9.76 o
  -1   5   7      476.10      469.72     20.31 o
   0   5   7      307.91      316.75     16.17 o
   1   5   7       49.24       55.56      2.76 o
   2   5   7        5.05        4.06      1.94 o
   3   5   7       46.15       56.25      5.11 o
   4   5   7       28.57       23.22      4.63 o
  -8   6   7       19.38       33.59      6.46 o
  -7   6   7        3.11       -1.70      2.91 o
  -6   6   7       30.26       26.15      3.65 o
  -5   6   7      117.06      123.09      6.19 o
  -4   6   7       18.45       19.50      2.88 o
  -3   6   7        0.96       -0.24      2.18 o
  -2   6   7        7.63        6.94      3.34 o
  -1   6   7       57.53       53.62      2.56 o
   0   6   7       14.48       18.03      2.38 o
   1   6   7        2.86       12.48      2.40 o
   2   6   7        7.77        4.32      3.10 o
   4   6   7       54.44       47.75      7.71 o
  -7   7   7        5.91        0.24      2.93 o
  -6   7   7      180.12      201.89     11.88 o
  -5   7   7      338.79      338.28     10.83 o
  -4   7   7       68.68       53.25      3.84 o
  -2   7   7        0.08        2.52      2.27 o
  -1   7   7        8.88        8.86      2.40 o
   0   7   7       43.49       55.56      4.39 o
   1   7   7       96.50       93.49      4.80 o
   2   7   7       10.35       12.05      4.08 o
  -7   8   7       53.67       65.66      7.78 o
  -6   8   7       15.98       27.59      5.04 o
  -5   8   7        0.63        6.46      3.63 o
  -2   8   7        1.18       -4.36      2.91 o
  -1   8   7        9.90       23.22      3.58 o
   0   8   7       21.34       28.74      3.65 o
   1   8   7       66.66       71.04      5.74 o
  -5   9   7        9.72       25.67      6.91 o
  -4   9   7       55.40       33.59      7.18 o
  -3   9   7       50.43       64.92      7.99 o
  -2   9   7       89.37       83.00      8.48 o
  -1   9   7       31.20       24.73      4.32 o
   1  -9   8        2.40        9.60      5.28 o
   2  -9   8        5.22       25.67      7.23 o
   3  -9   8        7.49       26.63      6.24 o
   4  -9   8        2.96        9.60      5.47 o
   5  -9   8        2.06        6.94      3.84 o
  -1  -8   8       16.77       10.28      5.47 o
   0  -8   8        0.00       -0.72      4.32 o
   1  -8   8        4.69       16.61      6.05 o
   2  -8   8        4.59        5.76      5.28 o
   3  -8   8        0.91       -2.92      1.94 o
   4  -8   8        5.91        5.26      2.64 o
   5  -8   8        2.49       -3.12      2.14 o
   6  -8   8       13.70       36.90      6.77 o
   7  -8   8      148.51      137.95      8.02 o
  -3  -7   8      104.77      109.72     11.36 o
  -2  -7   8        1.50        2.16      6.24 o
  -1  -7   8        0.88        9.12      4.78 o
   1  -7   8        5.76       12.05      1.94 o
   2  -7   8        4.16       10.78      2.86 o
   3  -7   8        9.58       14.41      2.35 o
   5  -7   8       17.82       12.70      2.88 o
   6  -7   8        4.86       10.59      4.54 o
   7  -7   8        0.19        8.40      3.31 o
  -4  -6   8        1.17       -0.24      5.09 o
  -3  -6   8        1.17       22.62      7.23 o
  -2  -6   8       42.31       44.80      7.68 o
  -1  -6   8       48.38       52.15      3.36 o
   0  -6   8        5.54        2.16      1.68 o
   1  -6   8       84.41       87.30      3.48 o
   2  -6   8      157.90      166.60      6.00 o
   3  -6   8        2.99        1.42      3.34 o
   4  -6   8       14.76       19.22      3.04 o
   5  -6   8       91.53       91.69      4.55 o
   6  -6   8      253.41      269.30     30.02 o
   7  -6   8       44.72       60.65     12.92 o
   8  -6   8       36.46       30.42      7.18 o
  -5  -5   8        0.00       -2.16      5.07 o
  -4  -5   8        6.77        4.06      2.38 o
  -3  -5   8       53.56       52.15      3.36 o
  -2  -5   8       25.43       26.63      2.88 o
  -1  -5   8       50.25       48.40      3.89 o
   0  -5   8      140.48      144.94      5.59 o
   1  -5   8        6.24        9.89      1.35 o
   2  -5   8       80.02       71.18      2.66 o
   3  -5   8        0.49        3.82      1.70 o
   4  -5   8       86.91       76.25     16.61 o
   5  -5   8        0.01       27.11      5.33 o
   6  -5   8      356.03      329.72     20.32 o
   7  -5   8       86.68       72.15     10.61 o
   8  -5   8        9.20        6.22      5.26 o
  -5  -4   8       12.75       22.78      3.84 o
  -4  -4   8        5.32        7.68      4.80 o
  -3  -4   8       20.63       40.74      6.53 o
  -2  -4   8       18.59       26.46      4.63 o
  -1  -4   8      133.83      156.13     12.05 o
   0  -4   8     7057.85     7275.74    102.56 o
   1  -4   8    15250.28    15620.16    278.86 o
   2  -4   8     1949.85     2059.95     30.31 o
   3  -4   8        4.41       10.68      2.41 o
   4  -4   8        2.06       10.18      1.89 o
   5  -4   8       16.75       22.33      2.88 o
   6  -4   8      339.40      302.25     10.78 o
   7  -4   8        0.00        1.16      3.02 o
   8  -4   8        4.51       14.17      5.71 o
  -5  -3   8        2.29       -5.04      3.36 o
  -4  -3   8       10.64        6.00      2.42 o
  -3  -3   8      314.26      311.46      9.84 o
  -2  -3   8       34.64       25.80      2.04 o
  -1  -3   8       64.41       63.15      3.18 o
   0  -3   8      487.16      482.47      7.42 o
   1  -3   8      754.12      750.93     18.95 o
   2  -3   8      754.76      798.12     13.83 o
   3  -3   8       14.97        9.95      2.28 o
   4  -3   8       83.33       99.62      4.03 o
   5  -3   8      559.79      583.56     11.65 o
   6  -3   8       66.97       66.96      6.04 o
   7  -3   8       64.37       44.46      9.39 o
  -7  -2   8        0.86        9.60      3.36 o
  -6  -2   8       29.77       42.54      5.07 o
  -5  -2   8       50.76       47.32      4.06 o
  -4  -2   8       24.21       19.79      4.68 o
  -3  -2   8       70.06       85.86      2.88 o
  -2  -2   8     4290.01     4369.03     70.35 o
  -1  -2   8      201.92      153.35      2.76 o
   0  -2   8      585.54      611.04     10.74 o
   1  -2   8      794.65      704.83     24.92 o
   2  -2   8      240.18      219.13     21.43 o
   3  -2   8     3121.10     3374.30    107.67 o
   4  -2   8      238.46      275.33     11.87 o
   5  -2   8      148.28      131.27      9.42 o
   6  -2   8       99.37       96.81     11.91 o
   7  -2   8        0.27        3.55      2.64 o
   8  -2   8        0.00       -2.91      4.59 o
  -7  -1   8        5.18       22.78      4.13 o
  -6  -1   8       12.06       10.44      2.49 o
  -5  -1   8      124.97      106.41     17.50 o
  -4  -1   8      146.32      148.47      7.95 o
  -3  -1   8        6.99       14.82      1.86 o
  -2  -1   8       18.05       20.63      1.27 o
  -1  -1   8        1.06        4.56      1.33 o
   0  -1   8     4067.93     3880.31     60.79 o
   1  -1   8        0.36       -0.06      1.80 o
   2  -1   8      108.79      124.63      5.75 o
   3  -1   8       32.77       43.89      4.24 o
   4  -1   8       20.71       24.57      1.48 o
   5  -1   8      971.17      881.14     33.91 o
   6  -1   8        3.30        6.46      2.00 o
   7  -1   8       54.38       45.42      6.48 o
   8  -1   8       32.26       28.09      4.61 o
  -7   0   8        6.60        2.73      2.64 o
  -6   0   8       23.36       28.76      5.59 o
  -5   0   8       65.84       61.18      3.67 o
  -4   0   8       63.65       58.34      2.76 o
  -3   0   8     1633.66     1872.26     36.93 o
  -2   0   8      229.81      280.17      6.71 o
  -1   0   8      234.21      276.25      4.69 o
   0   0   8      185.31      166.91     11.67 o
   1   0   8      404.38      403.52      7.11 o
   2   0   8      726.73      839.11     14.41 o
   3   0   8     1341.55     1498.50     25.93 o
   4   0   8      114.85      106.52      3.35 o
   5   0   8      668.92      657.48     11.99 o
   6   0   8      118.43      113.65      6.75 o
   7   0   8       21.75       30.95      4.30 o
  -8   1   8        3.09       -4.72      3.66 o
  -7   1   8        0.26        6.46      5.04 o
  -6   1   8       88.11       80.86     12.95 o
  -5   1   8      793.70      774.46     16.91 o
  -4   1   8      151.28      169.22      4.86 o
  -3   1   8     3426.69     3705.51     69.43 o
  -2   1   8      119.93      142.47      3.63 o
  -1   1   8     1100.91     1077.02     17.98 o
   0   1   8     4198.44     3977.73     56.35 o
   1   1   8      708.27      694.46     10.88 o
   2   1   8     2084.18     2184.34     32.71 o
   3   1   8      165.53      178.47      4.97 o
   4   1   8        4.61        1.27      2.88 o
   5   1   8      137.06      135.99      4.06 o
   6   1   8       27.07       27.42      2.93 o
   7   1   8        9.18        2.40      5.52 o
  -8   2   8       65.61       81.84     20.52 o
  -7   2   8       34.74       33.68      4.31 o
  -6   2   8        6.08       18.46      6.46 o
  -5   2   8        3.47       -0.57      4.23 o
  -4   2   8       22.25       44.54      2.26 o
  -3   2   8     1344.24     1567.81     34.55 o
  -2   2   8     3758.98     3945.13     62.82 o
  -1   2   8      507.51      465.38      7.66 o
   0   2   8       10.11       24.94      0.92 o
   1   2   8      824.57      882.49     10.42 o
   2   2   8       21.88       34.65      2.79 o
   3   2   8       28.05       26.25      2.89 o
   4   2   8      126.14      135.98      3.88 o
   5   2   8      158.89      144.20      5.59 o
   6   2   8       34.76       15.61      3.31 o
  -8   3   8        3.35       -3.39      2.98 o
  -7   3   8       91.53       81.50     13.34 o
  -6   3   8        0.51       -2.27      7.81 o
  -5   3   8        0.17        4.12      5.98 o
  -4   3   8       50.15       62.42     11.50 o
  -3   3   8      630.51      680.67     12.06 o
  -2   3   8      290.04      309.38     11.31 o
  -1   3   8       77.09       78.26      1.71 o
   0   3   8      151.82      134.22      2.12 o
   1   3   8     1193.65     1254.21     27.65 o
   2   3   8       60.86       65.93      2.60 o
   3   3   8        2.89        3.90      4.67 o
   4   3   8        0.14        4.06      1.94 o
   5   3   8       60.93       52.36      3.58 o
   6   3   8        2.51       21.90      6.24 o
  -8   4   8        1.16        5.80      2.72 o
  -7   4   8       32.10       32.78      6.93 o
  -6   4   8      176.91      181.66      7.47 o
  -5   4   8       60.92       69.75      4.39 o
  -4   4   8      704.40      700.80     12.77 o
  -3   4   8      317.18      327.73     16.36 o
  -2   4   8     2238.36     2260.67     29.67 o
  -1   4   8     4515.81     4572.51     98.94 o
   0   4   8      163.55      177.29      4.56 o
   1   4   8      270.38      281.56      5.47 o
   2   4   8        3.56        5.44      0.83 o
   3   4   8       16.93       15.13      2.16 o
   4   4   8        1.31        3.34      3.12 o
   5   4   8       36.63       42.35      7.47 o
  -8   5   8        1.02        7.03      7.31 o
  -7   5   8       61.39       49.13      5.21 o
  -6   5   8      127.89      112.99     15.95 o
  -5   5   8        7.73        7.73      1.98 o
  -4   5   8       64.61       66.99      3.40 o
  -3   5   8       12.13       12.25      5.77 o
  -2   5   8      120.70      108.09      2.26 o
  -1   5   8        0.06       -1.20      1.15 o
   0   5   8       86.44      100.92      3.15 o
   1   5   8       51.33       62.26      2.65 o
   2   5   8       17.69       17.00      2.42 o
   3   5   8       54.87       63.43      4.95 o
   4   5   8        0.11        9.80      4.56 o
  -8   6   8       37.93       21.18      5.71 o
  -7   6   8        9.07        7.95      3.15 o
  -6   6   8       88.98       91.69      5.64 o
  -5   6   8       88.69      102.37      5.33 o
  -4   6   8      205.76      218.05      7.32 o
  -3   6   8       39.10       39.76      2.54 o
  -2   6   8      143.63      138.67      4.37 o
  -1   6   8      215.65      197.05     13.26 o
   0   6   8       67.69       69.75      3.36 o
   2   6   8      103.32      127.25      6.65 o
   3   6   8        1.58        5.26      5.55 o
  -7   7   8       10.90        4.78      3.58 o
  -6   7   8       41.78       41.75      4.61 o
  -5   7   8       11.87       16.85      3.19 o
  -4   7   8       25.86       29.58      3.19 o
  -3   7   8       15.51       16.85      3.31 o
  -2   7   8        6.52        3.68      2.75 o
  -1   7   8        3.89        1.20      2.18 o
   0   7   8       30.84       23.82      2.42 o
   1   7   8      143.23      155.58      6.19 o
   2   7   8      205.05      226.83     10.28 o
  -7   8   8       11.79       11.52      4.51 o
  -5   8   8        1.27        0.72      2.91 o
  -3   8   8        0.74        3.58      3.82 o
  -2   8   8        0.16       -3.96      2.64 o
  -1   8   8        5.94       -3.57      2.38 o
   0   8   8       17.32       16.85      3.82 o
   1   8   8       31.31       11.72      3.82 o
  -4   9   8        0.92       -0.48      4.59 o
  -2   9   8       52.49       35.97      6.87 o
  -1   9   8       76.61       52.15      7.39 o
   1  -9   9       16.75       49.91      8.55 o
   3  -9   9       14.69        2.40      5.52 o
   4  -9   9        0.94       23.22      7.61 o
   5  -9   9        1.17       11.00      3.79 o
  -1  -8   9       10.95       15.37      5.71 o
   1  -8   9        0.69        2.16      4.11 o
   3  -8   9        0.02        0.48      2.66 o
   4  -8   9       20.61       14.41      2.59 o
   5  -8   9       10.08        4.56      2.64 o
   6  -8   9        3.42        0.24      3.39 o
   7  -8   9       32.26       21.90      4.49 o
  -2  -7   9       34.63       62.21      8.31 o
  -1  -7   9        1.48       13.25      4.63 o
   0  -7   9       19.60       19.64      5.09 o
   1  -7   9       16.84       18.41      2.40 o
   2  -7   9        2.75        4.32      1.92 o
   3  -7   9        1.28       12.92      3.12 o
   4  -7   9       16.54       22.04      2.91 o
   5  -7   9        2.22        2.64      3.12 o
   6  -7   9      198.80      207.65      9.82 o
   7  -7   9       36.87       34.12      5.07 o
  -4  -6   9       53.67       23.98      7.44 o
  -2  -6   9        1.70       17.50      4.80 o
  -1  -6   9        0.19       -0.24      1.46 o
   0  -6   9      210.14      215.77      8.19 o
   1  -6   9       45.77       55.56      3.94 o
   2  -6   9      586.57      615.39     13.06 o
   3  -6   9       50.78       55.32      3.00 o
   4  -6   9       29.40       34.12      3.06 o
   5  -6   9       10.42       16.71      3.19 o
   6  -6   9       36.34       38.32      6.25 o
   7  -6   9        5.74       -6.12      4.08 o
   8  -6   9        2.10       -4.78      4.54 o
  -5  -5   9       19.49       16.35      5.76 o
  -4  -5   9        2.58        6.22      2.86 o
  -3  -5   9        1.62       11.52      2.83 o
  -2  -5   9        0.50        6.46      2.35 o
  -1  -5   9        3.83        5.04      1.94 o
   0  -5   9       36.34       35.03      1.82 o
   1  -5   9       66.18       69.82      5.58 o
   2  -5   9      160.61      150.82      3.71 o
   3  -5   9        1.34        5.32      1.41 o
   4  -5   9       51.94       69.93      7.18 o
   5  -5   9       18.33       26.63      5.85 o
   6  -5   9       53.42       61.57      7.42 o
   7  -5   9        7.61       27.20     17.07 o
   8  -5   9       14.17       26.94      5.47 o
  -5  -4   9        2.11        6.94      3.10 o
  -4  -4   9       40.81       29.75      5.57 o
  -3  -4   9       32.84       44.39      5.79 o
  -1  -4   9       59.21       61.70      3.99 o
   0  -4   9       11.60       12.46      5.88 o
   1  -4   9      295.33      309.97     10.53 o
   2  -4   9       59.66       55.29      4.25 o
   3  -4   9      258.44      256.16      5.61 o
   4  -4   9       39.63       33.63      2.72 o
   5  -4   9      216.31      221.58      8.52 o
   6  -4   9        0.17       11.10      5.28 o
   7  -4   9       72.59       77.47      5.85 o
  -6  -3   9        9.52       11.00      3.39 o
  -5  -3   9      409.37      425.34     13.42 o
  -4  -3   9        0.11       -3.28      2.18 o
  -3  -3   9       86.01       77.26      3.63 o
  -2  -3   9        1.05        3.76      1.49 o
  -1  -3   9      180.52      195.75      9.78 o
   0  -3   9      989.00     1027.00     15.10 o
   1  -3   9      742.40      817.63     12.67 o
   2  -3   9       80.15       77.53      2.57 o
   3  -3   9      193.16      205.80      4.69 o
   4  -3   9      204.75      242.10     22.22 o
   5  -3   9       67.67       85.28      4.18 o
   6  -3   9        2.55        2.62      1.85 o
   7  -3   9       14.68       16.11      4.61 o
   8  -3   9       19.18       21.38     11.67 o
  -7  -2   9        0.95       -2.40      2.88 o
  -6  -2   9      253.85      224.51      8.81 o
  -5  -2   9       58.81       49.48      4.59 o
  -4  -2   9        0.12       -2.77      1.85 o
  -3  -2   9      140.30      149.52      4.24 o
  -2  -2   9       51.41       46.94      2.60 o
  -1  -2   9        0.12        1.10      0.71 o
   0  -2   9      864.09      793.06     13.58 o
   1  -2   9      769.49      754.96     13.36 o
   2  -2   9      404.66      380.63      9.34 o
   3  -2   9      708.57      749.11     15.38 o
   4  -2   9       55.64       50.17      3.79 o
   5  -2   9        7.14        6.98      1.79 o
   6  -2   9       92.54      100.65      9.90 o
   7  -2   9       20.69       25.81      6.87 o
   8  -2   9       12.06       17.09     14.33 o
  -7  -1   9       55.80       41.94      7.03 o
  -6  -1   9       87.66       75.48      3.98 o
  -5  -1   9      274.14      289.52     35.18 o
  -4  -1   9      205.71      223.55     22.40 o
  -3  -1   9      324.60      345.67     18.98 o
  -2  -1   9       22.81       30.91      2.27 o
  -1  -1   9      616.35      581.28     17.19 o
   0  -1   9      145.37      126.07      3.07 o
   1  -1   9        2.67        4.12      0.84 o
   2  -1   9       16.58       23.03      4.81 o
   3  -1   9     1020.33     1060.58     26.41 o
   4  -1   9       94.57       90.00      3.06 o
   5  -1   9      148.72      129.66     10.32 o
   6  -1   9      149.65      138.21     13.90 o
   7  -1   9       26.84       16.61      6.77 o
  -7   0   9       26.60       33.70      3.70 o
  -6   0   9       29.57       15.04      2.94 o
  -5   0   9      295.85      344.39     19.16 o
  -4   0   9      395.35      408.98      9.85 o
  -3   0   9      147.59      154.21      7.19 o
  -2   0   9      529.00      533.27      8.25 o
  -1   0   9     2682.13     2523.02     36.27 o
   0   0   9       25.75       29.51      5.70 o
   1   0   9      651.16      614.56     11.98 o
   2   0   9       33.46       29.23      2.56 o
   3   0   9        0.88        0.93      3.13 o
   4   0   9      219.97      236.32     17.09 o
   5   0   9      155.47      161.93     10.86 o
   6   0   9      132.02      115.85      7.60 o
   7   0   9        1.21       17.00      5.23 o
  -8   1   9        6.10       17.80      3.72 o
  -7   1   9       98.66      111.07     16.97 o
  -6   1   9      238.02      241.69      7.43 o
  -5   1   9       17.76        8.22      1.82 o
  -4   1   9        0.92        4.61      2.87 o
  -3   1   9     1136.83     1213.34     59.45 o
  -2   1   9      344.82      391.74     17.60 o
  -1   1   9     2366.03     2194.68     35.40 o
   0   1   9      475.01      422.77      6.89 o
   1   1   9      563.72      596.95      9.46 o
   2   1   9       32.02       28.17      2.77 o
   3   1   9       31.82       36.96      4.35 o
   4   1   9       70.40       64.85      2.46 o
   5   1   9       24.46       25.59      4.49 o
   6   1   9       52.56       59.30      5.02 o
   7   1   9       66.27       69.75      9.05 o
  -8   2   9        0.53       32.70      6.91 o
  -7   2   9        0.34        0.45      4.42 o
  -6   2   9       62.36       58.84     11.46 o
  -5   2   9       83.88       87.34      3.81 o
  -4   2   9       79.54      104.90      3.64 o
  -3   2   9      708.50      707.89     12.20 o
  -2   2   9        2.97        1.95      1.67 o
  -1   2   9       57.49       69.78      4.06 o
   0   2   9      108.36      114.61      2.21 o
   1   2   9     2362.14     2443.97     33.05 o
   2   2   9     1398.75     1444.70     22.12 o
   3   2   9      272.15      261.57      5.28 o
   4   2   9       46.85       42.84      2.57 o
   5   2   9        0.00       -2.16      3.60 o
   6   2   9       15.37       25.52      4.85 o
  -8   3   9      107.38      124.91     12.71 o
  -7   3   9       21.93       28.06      3.18 o
  -6   3   9       46.29       46.86      6.65 o
  -5   3   9       80.15       70.12      8.74 o
  -4   3   9       12.74       12.64      2.65 o
  -3   3   9       96.36      107.54      2.84 o
  -2   3   9     1003.57     1055.41     15.55 o
  -1   3   9       59.80       66.51      1.44 o
   0   3   9      456.53      456.50      6.64 o
   1   3   9      152.70      158.11      9.10 o
   2   3   9        0.05        0.54      0.85 o
   3   3   9       20.11       19.52      2.27 o
   4   3   9       26.83       35.03      2.93 o
   6   3   9        8.41        5.04      2.42 o
  -8   4   9        5.31       23.07      4.01 o
  -7   4   9       61.58       81.07     15.14 o
  -6   4   9      127.72      152.78      6.08 o
  -5   4   9      100.42       93.62      4.31 o
  -4   4   9        1.03        1.20      2.42 o
  -3   4   9       18.47       13.47      3.39 o
  -2   4   9      782.03      756.33     19.77 o
  -1   4   9      677.53      679.62     13.79 o
   0   4   9       16.54       24.35      3.37 o
   1   4   9       16.60       14.87      4.06 o
   2   4   9       16.65       18.30      2.06 o
   3   4   9       90.57       93.49      3.89 o
   4   4   9       75.03       58.58      4.97 o
   5   4   9       26.56       27.92      6.55 o
  -8   5   9       32.56       41.75      6.41 o
  -7   5   9        1.09        0.11      2.22 o
  -6   5   9       83.00       82.22      8.23 o
  -5   5   9        9.35        5.54      2.77 o
  -4   5   9       10.16       10.79      5.53 o
  -3   5   9       92.58       87.56     11.87 o
  -2   5   9       11.62       11.00      1.22 o
  -1   5   9      148.11      142.29      3.80 o
   0   5   9       34.67       33.59      2.33 o
   1   5   9        6.32        5.39      1.78 o
   2   5   9      239.08      254.20      8.88 o
   3   5   9      219.19      246.86     10.23 o
   4   5   9        2.84       -5.76      3.84 o
  -8   6   9        4.95       -2.40      4.32 o
  -7   6   9        3.37       12.05      3.65 o
  -6   6   9      530.24      539.48     16.57 o
  -4   6   9       47.01       55.32      3.91 o
  -3   6   9       22.43       20.60      2.11 o
  -2   6   9        6.10       11.90      4.35 o
  -1   6   9       11.55       18.70      2.28 o
   0   6   9       63.90       61.97      3.17 o
   1   6   9      110.63      109.07      4.20 o
   2   6   9       95.40      104.89      6.67 o
   3   6   9        0.60        5.55      3.87 o
  -7   7   9       37.00       41.94      5.02 o
  -6   7   9        0.75        3.34      2.62 o
  -5   7   9      141.06      152.50      8.81 o
  -4   7   9       33.91       45.64      4.39 o
  -3   7   9        0.02        2.91      2.91 o
  -2   7   9       21.27       36.14      3.57 o
  -1   7   9        9.69       13.95      3.12 o
   0   7   9       39.50       32.34      2.81 o
   1   7   9       36.80       39.37      3.70 o
   2   7   9        4.10       14.65      6.05 o
  -7   8   9       35.45       30.25      5.79 o
  -6   8   9       35.75       28.40      5.11 o
  -5   8   9       99.82      109.38      6.17 o
  -3   8   9       10.25       27.11      5.47 o
  -2   8   9       40.66       34.12      5.26 o
  -1   8   9        0.80        0.24      2.66 o
   0   8   9        1.56        5.26      3.12 o
   1   8   9       82.16      100.50      6.53 o
  -4   9   9       23.99       54.92      7.36 o
  -2   9   9       18.46       24.44      6.29 o
  -1   9   9        6.39       10.59      4.13 o
   1  -9  10       10.71        4.78      5.02 o
   2  -9  10       10.81       17.24      5.79 o
   3  -9  10        0.02        5.76      5.50 o
   5  -9  10        7.27        6.70      3.84 o
  -1  -8  10       16.74       51.47      8.23 o
   0  -8  10       37.25       45.86      7.75 o
   1  -8  10       22.52       35.22      6.79 o
   2  -8  10       53.59       29.24      6.19 o
   3  -8  10       38.09       29.07      4.01 o
   4  -8  10       57.56       59.06      3.82 o
   5  -8  10        8.22       -3.34      4.30 o
   6  -8  10      111.90      129.36      7.75 o
  -2  -7  10        1.42       -6.45      4.30 o
  -1  -7  10       27.98       38.80      5.98 o
   0  -7  10        8.17        7.18      4.56 o
   1  -7  10      286.52      271.80      9.20 o
   2  -7  10      186.60      182.97      9.22 o
   3  -7  10        3.20        6.22      2.16 o
   4  -7  10       52.82       62.93      4.68 o
   6  -7  10       32.39       27.59      4.08 o
   7  -7  10       18.24       16.61      6.70 o
  -4  -6  10       83.86      102.37     10.97 o
  -3  -6  10       16.32        2.64      4.59 o
  -2  -6  10       53.67       35.03      3.31 o
  -1  -6  10        9.46       10.08      2.16 o
   0  -6  10      674.09      686.53     19.50 o
   1  -6  10     4856.93     4589.12    107.05 o
   2  -6  10     2544.88     2486.22     58.73 o
   3  -6  10        1.49        3.49      4.32 o
   4  -6  10        5.00       10.09      2.65 o
   5  -6  10        1.20       -0.32      2.98 o
   6  -6  10       21.67       28.39     12.75 o
   7  -6  10        6.31       19.64      5.09 o
  -4  -5  10       62.90       54.40      5.47 o
  -3  -5  10        2.90       -1.42      2.40 o
  -2  -5  10       12.93       14.41      2.59 o
  -1  -5  10       12.90       14.41      2.35 o
   0  -5  10       26.31       17.77      1.70 o
   1  -5  10      584.36      585.12      9.99 o
   2  -5  10      495.46      509.26      8.77 o
   3  -5  10        8.41        7.79      1.64 o
   4  -5  10        1.29        4.22      1.52 o
   5  -5  10       29.58       44.49      4.99 o
   6  -5  10        8.87        8.14      6.99 o
   8  -5  10        5.97       14.41      5.52 o
  -5  -4  10       99.83      114.64     10.95 o
  -4  -4  10      111.06      124.80      6.24 o
  -2  -4  10       14.36       27.11      3.07 o
  -1  -4  10      760.29      743.93     15.79 o
   0  -4  10     2983.64     2968.39     43.64 o
   1  -4  10     3668.33     3829.94     61.42 o
   2  -4  10       21.28       17.96      2.16 o
   3  -4  10       88.47       97.35      3.26 o
   4  -4  10       27.64       35.87     10.80 o
   5  -4  10       29.38       23.14      6.16 o
   6  -4  10       24.00        7.71      2.94 o
   7  -4  10        0.49        0.94      6.95 o
   8  -4  10        2.45        3.82      4.30 o
  -6  -3  10        1.20        6.46      2.91 o
  -5  -3  10      214.23      216.68      9.12 o
  -4  -3  10       27.58       21.61      3.17 o
  -3  -3  10      223.70      255.92      7.34 o
  -2  -3  10       34.08       46.02      2.89 o
  -1  -3  10      297.14      293.73     11.09 o
   0  -3  10        0.44        1.32      1.09 o
   1  -3  10       59.27       59.11      2.28 o
   2  -3  10      657.23      729.82     16.65 o
   3  -3  10      463.92      441.41      8.60 o
   4  -3  10      226.36      258.62      6.72 o
   5  -3  10      206.35      180.12      6.61 o
   6  -3  10        5.42       10.64      3.19 o
   7  -3  10      111.09      104.89      6.34 o
   8  -3  10        1.16       -4.32      5.28 o
  -7  -2  10        7.94       11.00      5.55 o
  -6  -2  10      139.37      122.06      6.84 o
  -5  -2  10      203.54      190.02     15.17 o
  -4  -2  10      133.46      131.62      8.81 o
  -3  -2  10       11.08       10.81      2.04 o
  -2  -2  10      498.53      477.72     10.35 o
  -1  -2  10       19.71       12.43      0.70 o
   0  -2  10      313.95      325.80     12.45 o
   1  -2  10        3.19        7.12      2.51 o
   2  -2  10        2.41        1.98      1.08 o
   3  -2  10        3.98        4.32      1.68 o
   4  -2  10       90.35       73.46      2.42 o
   5  -2  10        0.20       -1.93      1.67 o
   6  -2  10        0.33       -3.96      2.64 o
   7  -2  10       32.54       23.07      5.50 o
   8  -2  10       25.82       34.01      5.02 o
  -7  -1  10       57.80       53.04      5.19 o
  -6  -1  10      170.93      159.56      6.29 o
  -5  -1  10      813.80      808.59     18.09 o
  -4  -1  10      314.21      284.06      6.37 o
  -3  -1  10        3.66        1.78      0.96 o
  -2  -1  10     1037.76     1075.91     21.06 o
  -1  -1  10     3290.23     3088.97    134.46 o
   0  -1  10      305.48      301.46     12.16 o
   1  -1  10     1429.33     1393.80     27.16 o
   2  -1  10      710.61      678.67     12.56 o
   3  -1  10       17.71       20.67      1.92 o
   4  -1  10       29.99       30.53      1.98 o
   5  -1  10      905.94      851.25     14.54 o
   6  -1  10       54.62       36.65      2.65 o
   7  -1  10        1.92       -2.51      2.28 o
   8  -1  10       22.54       33.59      5.02 o
  -7   0  10       91.37       89.40      7.24 o
  -6   0  10      297.96      289.05      8.35 o
  -5   0  10      361.14      375.35     31.01 o
  -4   0  10      115.72      125.74      6.48 o
  -3   0  10       78.36      100.07      8.37 o
  -2   0  10      562.45      579.89     14.92 o
  -1   0  10       26.74       30.61      3.99 o
   0   0  10        0.07       -2.56      1.70 o
   1   0  10      606.74      567.68     25.79 o
   2   0  10      637.50      719.22     11.58 o
   3   0  10       45.81       56.27      8.96 o
   4   0  10      138.77      153.64     13.30 o
   5   0  10      658.97      605.71     35.64 o
   6   0  10        0.02        4.75      1.68 o
   7   0  10        0.03        2.91      4.59 o
  -7   1  10       16.93       18.08      3.83 o
  -6   1  10      147.24      131.98      8.10 o
  -5   1  10       29.29       34.94     14.43 o
  -4   1  10       36.96       39.61      4.79 o
  -3   1  10      190.34      205.52      9.24 o
  -2   1  10      484.89      469.33     10.77 o
  -1   1  10      433.05      391.82     11.97 o
   0   1  10       13.39       16.83      1.03 o
   1   1  10        6.57        5.95      1.91 o
   2   1  10     3988.78     4340.88     62.74 o
   3   1  10        4.04        9.89      2.03 o
   4   1  10        0.91        2.63      1.43 o
   5   1  10       11.45       20.86      2.01 o
   6   1  10        0.93        2.91      2.16 o
   7   1  10       18.94       18.68      6.29 o
  -8   2  10       16.39       25.19      5.05 o
  -7   2  10       17.88       11.78      3.57 o
  -6   2  10       47.16       34.37      3.98 o
  -5   2  10       18.40       28.26      2.65 o
  -4   2  10      146.72      124.26      4.22 o
  -3   2  10      169.31      176.79      4.81 o
  -2   2  10       88.05      114.75      3.26 o
  -1   2  10       50.72       61.67      1.70 o
   0   2  10     1284.09     1337.42     29.01 o
   1   2  10       29.04       37.16      4.79 o
   2   2  10      556.33      535.26     12.15 o
   3   2  10       44.21       32.56      4.39 o
   4   2  10       44.76       49.23      6.07 o
   5   2  10       38.87       41.34      3.19 o
   6   2  10        3.66        2.64      2.88 o
  -8   3  10        2.55        7.10      9.47 o
  -7   3  10        0.48        7.34     13.31 o
  -6   3  10        2.61        1.93      5.27 o
  -5   3  10        0.20        4.35      3.48 o
  -4   3  10        4.02        3.11      4.32 o
  -3   3  10      241.47      250.71     13.06 o
  -2   3  10      357.01      355.70      7.54 o
  -1   3  10      157.48      162.07      4.77 o
   0   3  10      846.90      865.35     13.35 o
   1   3  10       44.77       40.55      2.16 o
   2   3  10       46.43       51.90      1.65 o
   3   3  10       12.84       17.80      1.76 o
   4   3  10       82.79       76.37      3.79 o
   5   3  10       14.28       18.97      3.36 o
   6   3  10        0.08        2.64      2.42 o
  -8   4  10        3.30        2.50      2.54 o
  -7   4  10        2.72        5.95      2.59 o
  -6   4  10      135.77      115.98      5.21 o
  -5   4  10      904.01      878.58     18.86 o
  -4   4  10        9.36        5.55      1.18 o
  -3   4  10      297.60      251.07     20.00 o
  -2   4  10      323.33      317.74     10.34 o
  -1   4  10     1620.42     1686.70     25.16 o
   0   4  10        4.83        6.10      2.98 o
   1   4  10      498.98      469.23      8.72 o
   2   4  10      315.50      317.21      8.91 o
   3   4  10       45.19       47.32      2.57 o
   4   4  10       54.49       69.75      8.02 o
   5   4  10        0.18        7.95      4.80 o
  -8   5  10        0.02        6.99      6.35 o
  -7   5  10       12.87       15.70      2.81 o
  -6   5  10      309.43      305.65     25.70 o
  -5   5  10      571.02      597.85     13.59 o
  -4   5  10       38.82       48.21      7.83 o
  -3   5  10        0.71        3.55      2.28 o
  -2   5  10       63.19       60.89      2.58 o
  -1   5  10      206.80      208.03      4.39 o
   0   5  10        0.01        5.97      3.95 o
   1   5  10       26.87       21.95      1.77 o
   2   5  10      268.07      278.48     10.35 o
   3   5  10      153.78      121.36      6.82 o
   4   5  10       41.12       49.27      7.18 o
  -8   6  10       26.12       27.92      4.25 o
  -7   6  10       14.91       20.60      3.65 o
  -6   6  10        1.81        5.76      2.69 o
  -5   6  10      405.15      376.34     13.23 o
  -4   6  10      411.73      459.89     17.93 o
  -3   6  10        2.60        6.70      1.68 o
  -2   6  10       14.35       21.11      3.03 o
  -1   6  10        1.55        2.84      1.92 o
   0   6  10       73.97       87.52      3.06 o
   1   6  10      110.79      107.46      4.83 o
   2   6  10      295.34      279.51     10.37 o
   3   6  10       18.42       16.11      4.11 o
  -7   7  10        0.14        9.60      4.99 o
  -6   7  10       85.11       97.43      6.12 o
  -5   7  10       21.42       20.19      4.03 o
  -4   7  10      320.07      335.43     14.19 o
  -3   7  10        2.34        0.24      2.66 o
  -2   7  10      127.51      140.22     13.43 o
  -1   7  10       67.59       71.57      3.94 o
   0   7  10        0.20        1.42      2.14 o
   1   7  10       71.31       51.23      4.66 o
   2   7  10        3.67       -4.56      3.58 o
  -6   8  10        6.21       15.61      4.54 o
  -5   8  10       26.84       18.29      5.83 o
  -3   8  10       22.83       13.95      5.09 o
  -2   8  10        2.91       11.52      4.32 o
  -1   8  10        3.28       13.49      3.65 o
   0   8  10       15.36       23.82      4.39 o
   1   8  10      195.70      165.80     13.16 o
  -4   9  10        0.11       16.61      5.81 o
  -3   9  10       14.50       11.31      5.52 o
  -2   9  10        9.61       52.82      8.33 o
   2  -9  11        1.57        4.06      5.50 o
   3  -9  11        7.54       31.98      7.01 o
   4  -9  11        0.35        6.70      2.88 o
   5  -9  11       12.21        4.56      4.30 o
  -1  -8  11       20.42       28.74      8.48 o
   0  -8  11        2.53       -6.09      4.06 o
   1  -8  11       11.22       13.49      6.03 o
   2  -8  11        1.19        9.32      5.76 o
   3  -8  11       91.31       83.57      5.09 o
   4  -8  11       80.57       71.04      5.23 o
   5  -8  11       56.42       61.97      5.11 o
   6  -8  11        0.29        3.34      4.54 o
  -2  -7  11       11.76       12.92      5.23 o
  -1  -7  11       15.53       30.78      6.53 o
   1  -7  11        5.29       -2.16      2.14 o
   2  -7  11       27.16       56.47      5.11 o
   3  -7  11       21.59       12.27      2.16 o
   4  -7  11       33.11       36.52      3.19 o
   5  -7  11       29.10       19.50      3.15 o
   6  -7  11        0.71        4.32      3.60 o
   7  -7  11        4.02        6.70      3.84 o
  -4  -6  11        6.87       26.46      7.97 o
  -3  -6  11        7.92        4.32      5.02 o
  -2  -6  11        1.91        3.82      2.18 o
  -1  -6  11       18.48       20.89      3.41 o
   0  -6  11       29.56       28.74      2.83 o
   2  -6  11       72.58       76.11      4.06 o
   3  -6  11       45.34       52.32      2.85 o
   4  -6  11       24.13       23.49      5.79 o
   5  -6  11       56.33       60.20     10.19 o
   6  -6  11      146.00      159.91      8.02 o
   7  -6  11        9.48        7.44      5.07 o
  -3  -5  11       27.39       54.62      4.59 o
  -2  -5  11       14.32        9.12      2.42 o
  -1  -5  11       12.30        1.70      1.94 o
   0  -5  11       52.85       45.86      2.30 o
   1  -5  11       18.41       18.89      3.60 o
   2  -5  11      226.59      257.04     16.55 o
   3  -5  11       14.39        9.66      1.80 o
   4  -5  11       24.60       21.21      8.39 o
   5  -5  11        6.68        9.35      7.75 o
   6  -5  11      106.16      119.50     16.16 o
   8  -5  11        1.77        5.38      3.63 o
  -3  -4  11      134.02      141.24      8.09 o
  -2  -4  11      130.51      117.98      7.06 o
  -1  -4  11       91.43       84.15      2.83 o
   0  -4  11       11.00       10.42      1.25 o
   1  -4  11       20.50       22.17      2.65 o
   2  -4  11       21.68       23.47      3.57 o
   3  -4  11     1007.52     1023.38     18.11 o
   4  -4  11      162.19      178.49      5.58 o
   5  -4  11       28.78       31.10      3.09 o
   6  -4  11      201.58      211.21     13.28 o
   7  -4  11       14.69       12.75      3.44 o
   8  -4  11        0.66       16.61      6.70 o
  -6  -3  11       77.91       66.17      8.81 o
  -5  -3  11        0.03        1.20      2.42 o
  -4  -3  11      129.11      127.58      6.29 o
  -3  -3  11      229.30      234.05      8.21 o
  -2  -3  11       17.13       26.15      3.79 o
  -1  -3  11       66.56       63.13      1.95 o
   0  -3  11        8.39        9.95      4.57 o
   1  -3  11        1.42        4.78      0.94 o
   2  -3  11       25.56       26.20      2.02 o
   3  -3  11      699.98      788.68     14.43 o
   4  -3  11       16.64       12.48      1.73 o
   5  -3  11       78.91       87.02      9.33 o
   6  -3  11      103.13       85.35      4.87 o
   7  -3  11      167.20      140.88      7.73 o
   8  -3  11       39.22       47.54      8.55 o
  -6  -2  11       16.58       13.71      3.34 o
  -5  -2  11        4.76       14.65      3.31 o
  -4  -2  11      488.12      518.11     15.51 o
  -3  -2  11        9.67       12.64      4.44 o
  -2  -2  11        1.68        6.00      3.12 o
  -1  -2  11      702.37      715.24     17.41 o
   0  -2  11      179.54      156.57      8.68 o
   1  -2  11        0.21        1.94      1.07 o
   2  -2  11      311.85      319.39     14.21 o
   3  -2  11      240.49      250.61     19.88 o
   4  -2  11      150.93      156.18      4.35 o
   5  -2  11     1404.76     1465.98     26.55 o
   6  -2  11       32.25       30.00      4.67 o
   7  -2  11       21.18       14.41      5.07 o
  -7  -1  11        4.22       -3.96      2.64 o
  -6  -1  11       91.07       88.45      5.55 o
  -5  -1  11       18.12       27.42      3.41 o
  -4  -1  11      135.75      130.41      3.91 o
  -3  -1  11       19.19       17.90      2.62 o
  -2  -1  11       72.55       68.75      2.92 o
  -1  -1  11      412.82      400.20     10.55 o
   0  -1  11      349.68      329.04      6.96 o
   1  -1  11       87.76       77.48      4.96 o
   2  -1  11      568.22      538.71     16.77 o
   3  -1  11      113.30      121.29      4.93 o
   4  -1  11      596.00      563.19     18.80 o
   5  -1  11      326.43      314.89      6.73 o
   6  -1  11       77.07       87.05      3.88 o
   7  -1  11       31.95       25.95      4.67 o
  -7   0  11        7.87       15.71      5.01 o
  -6   0  11        6.55        7.49      2.50 o
  -5   0  11      221.33      202.98      9.00 o
  -4   0  11       11.58       12.45      4.78 o
  -3   0  11        7.42        8.35      2.51 o
  -2   0  11       69.67       70.56      2.38 o
  -1   0  11       82.58       82.24      5.05 o
   0   0  11      403.68      393.52     13.53 o
   1   0  11      564.85      574.12     40.06 o
   2   0  11     1062.85     1205.75     28.44 o
   3   0  11       20.79       13.80      1.01 o
   4   0  11        8.84       12.61      1.67 o
   5   0  11      203.41      187.36      6.39 o
   6   0  11      105.10      110.25      3.89 o
   7   0  11        0.03        7.68      3.36 o
  -8   1  11        1.02        4.67      4.09 o
  -7   1  11       49.75       42.44      4.83 o
  -6   1  11        7.12        4.88      4.79 o
  -5   1  11       38.00       38.61      6.67 o
  -4   1  11        0.75        2.42      2.75 o
  -3   1  11     1438.16     1516.15     76.66 o
  -2   1  11       84.54       64.53      5.22 o
  -1   1  11       45.23       42.68      7.90 o
   0   1  11      263.15      256.70      7.44 o
   1   1  11     1332.90     1299.78     58.70 o
   2   1  11        5.95        9.54      2.06 o
   3   1  11        0.03        1.00      1.69 o
   4   1  11      423.25      442.38     10.74 o
   5   1  11       14.78       10.93      1.91 o
   6   1  11       97.85      107.13      6.75 o
   7   1  11       30.35       17.50      4.01 o
  -8   2  11       13.13       21.49     14.99 o
  -7   2  11       14.40       22.33      4.02 o
  -6   2  11        5.45        1.05      2.00 o
  -5   2  11       11.76       12.93      2.92 o
  -4   2  11       13.03       16.45      2.26 o
  -3   2  11       49.11       47.83      4.91 o
  -2   2  11      523.17      504.25     19.16 o
  -1   2  11      184.64      194.31      8.80 o
   0   2  11     1277.97     1307.30     17.61 o
   1   2  11     1327.11     1393.22     20.56 o
   2   2  11      235.73      239.73      7.97 o
   3   2  11       81.55       94.78      3.06 o
   4   2  11       34.53       27.81      2.88 o
   5   2  11        0.82        2.64      2.42 o
   6   2  11       19.19       28.40      3.63 o
  -8   3  11        0.08       11.85      3.08 o
  -7   3  11       17.59       21.82      3.12 o
  -6   3  11       56.70       44.48      9.30 o
  -5   3  11       80.79       86.28      4.18 o
  -4   3  11       68.12       68.30      4.06 o
  -3   3  11        3.20        6.87      1.45 o
  -2   3  11     2372.91     2437.01     32.55 o
  -1   3  11      178.41      167.08      4.24 o
   0   3  11     1715.88     1874.34     27.07 o
   1   3  11       14.12       16.84      0.89 o
   2   3  11       64.63       66.53      5.31 o
   3   3  11      476.78      476.87      9.73 o
   4   3  11        1.34        4.06      1.94 o
   5   3  11       34.59       43.98      4.11 o
   6   3  11        0.43        1.70      3.15 o
  -8   4  11        6.76       11.56     15.35 o
  -7   4  11        2.41       22.30      8.66 o
  -6   4  11       30.36       39.61      3.99 o
  -5   4  11      897.53      857.59     19.31 o
  -4   4  11       18.19       14.23      3.13 o
  -3   4  11        0.77        3.76      1.92 o
  -2   4  11       36.19       33.32      1.36 o
  -1   4  11       25.54       24.73      1.08 o
   0   4  11      147.13      147.11      8.43 o
   1   4  11       94.43       86.77      2.11 o
   2   4  11       10.86       14.75      6.11 o
   3   4  11      116.63      116.97      4.03 o
   4   4  11       84.93       83.57      7.66 o
   5   4  11        0.14       -4.32      3.10 o
  -8   5  11        4.99        7.09      8.78 o
  -7   5  11        0.58       -4.54      3.83 o
  -6   5  11      142.95      134.33      5.59 o
  -5   5  11     1069.34     1140.22     24.57 o
  -4   5  11      533.86      542.43     12.27 o
  -3   5  11        0.01        0.72      1.46 o
  -2   5  11        0.69        4.80      2.88 o
  -1   5  11       10.27       13.30      4.45 o
   0   5  11       14.75        2.91      2.42 o
   1   5  11      321.69      313.35      6.98 o
   2   5  11      318.50      345.73     12.68 o
   3   5  11        0.04        2.16      3.60 o
   4   5  11        1.87       -3.12      3.60 o
  -8   6  11        3.55        7.44      3.63 o
  -7   6  11       42.10       32.34      5.81 o
  -6   6  11       56.97       47.75      4.71 o
  -5   6  11       30.55       33.76      3.60 o
  -4   6  11       60.35       55.77      3.94 o
  -3   6  11       42.79       32.70      2.47 o
  -2   6  11        3.10        1.18      3.70 o
  -1   6  11        1.55        2.46      3.83 o
   0   6  11      105.48      109.43      4.19 o
   1   6  11       40.84       42.35      3.43 o
   2   6  11      311.63      312.57     11.50 o
   3   6  11        4.79        3.58      3.58 o
  -7   7  11       58.67       38.80      5.98 o
  -6   7  11       61.91       36.52      4.49 o
  -5   7  11      188.17      166.19     10.40 o
  -4   7  11       14.91       28.09      3.77 o
  -3   7  11      411.11      414.53     18.92 o
  -2   7  11       14.22       18.46      2.76 o
  -1   7  11      143.26      141.99      9.60 o
   0   7  11        6.80       12.70      2.88 o
   1   7  11        8.34       20.48      3.07 o
   2   7  11        7.85       12.48      5.04 o
  -6   8  11       17.35       25.67      5.02 o
  -5   8  11        6.18       -5.01      3.34 o
  -3   8  11        6.30       25.52      5.33 o
  -2   8  11        0.51        7.95      3.84 o
  -1   8  11       12.98       18.41      4.13 o
   0   8  11       22.12       15.61      3.79 o
   1   8  11       32.62       61.70      8.76 o
  -4   9  11      341.90      334.87     19.86 o
  -3   9  11       30.51       38.22      7.85 o
  -2   9  11       21.36       28.40      7.75 o
   2  -9  12       17.18       20.48      6.31 o
   3  -9  12        2.11        3.58      5.28 o
   4  -9  12       15.63       23.22      3.58 o
   5  -9  12       22.18       22.04      4.37 o
  -1  -8  12        5.98       15.37      6.19 o
   0  -8  12        4.44        6.94      4.56 o
   2  -8  12      114.80      115.29      5.67 o
   3  -8  12       12.26        4.06      2.62 o
   4  -8  12       13.50       15.13      4.11 o
   5  -8  12        7.98        2.64      2.42 o
   6  -8  12       61.46       58.13      5.19 o
  -2  -7  12        1.33        1.20      5.33 o
   0  -7  12       36.03       30.78      6.19 o
   1  -7  12        4.99        6.00      2.66 o
   2  -7  12        2.98       17.50      3.89 o
   3  -7  12        0.37       -0.72      1.92 o
   4  -7  12       45.45       50.37      3.75 o
   5  -7  12        9.06       17.50      3.12 o
   6  -7  12       50.65       47.11      4.90 o
   7  -7  12       72.16       47.11      5.31 o
  -3  -6  12        0.56       25.21      6.22 o
  -2  -6  12        0.76        0.24      2.18 o
  -1  -6  12        0.65        6.22      2.62 o
   0  -6  12      563.28      587.28     17.26 o
   1  -6  12      664.03      640.24     18.03 o
   2  -6  12      788.04      727.73     15.89 o
   3  -6  12       54.89       56.28      3.05 o
   4  -6  12        6.57        5.70      1.48 o
   5  -6  12       17.48       17.75      2.83 o
   6  -6  12       55.44       61.23      5.29 o
   7  -6  12       45.07       29.58      7.75 o
  -3  -5  12       53.17       45.86      5.04 o
  -2  -5  12       26.69       37.26      3.41 o
  -1  -5  12        3.70        4.32      1.92 o
   0  -5  12      228.71      229.16      6.10 o
   1  -5  12        1.97        1.51      1.36 o
   2  -5  12       88.10       96.05      3.37 o
   3  -5  12       28.42       38.34     12.11 o
   4  -5  12        2.52        2.61      3.73 o
   5  -5  12      345.24      358.43     10.40 o
   6  -5  12      111.29      123.05      7.96 o
   8  -5  12        0.82       26.45      6.21 o
  -3  -4  12      102.34      109.07      7.13 o
  -1  -4  12      482.62      478.18     10.54 o
   0  -4  12       27.47       20.47      5.51 o
   1  -4  12      157.71      161.81      4.31 o
   2  -4  12      227.87      211.97      4.44 o
   3  -4  12      471.08      531.49     24.62 o
   4  -4  12      536.92      589.43     33.48 o
   5  -4  12       26.66       32.22      3.11 o
   6  -4  12       70.99       72.28      3.63 o
   7  -4  12        1.89       -0.32      8.54 o
   8  -4  12        6.56       15.47     10.08 o
  -5  -3  12       32.97       49.70      6.55 o
  -4  -3  12      223.86      241.53     11.55 o
  -3  -3  12       64.25       66.67      5.81 o
  -2  -3  12        4.32        6.95      1.09 o
  -1  -3  12       36.99       26.68      2.51 o
   0  -3  12        0.05        0.86      0.47 o
   1  -3  12      433.69      401.45      8.83 o
   2  -3  12      355.65      350.07     14.06 o
   3  -3  12      148.34      157.14      4.66 o
   4  -3  12        0.27        1.66      3.58 o
   5  -3  12      388.75      412.49     23.25 o
   6  -3  12      256.22      225.83      7.49 o
   7  -3  12       40.58       33.59      4.49 o
   8  -3  12       20.20       31.09     11.18 o
  -6  -2  12        3.78       -4.32      2.88 o
  -5  -2  12       65.78       73.07      7.91 o
  -4  -2  12       68.58       87.87      7.27 o
  -3  -2  12      152.20      154.22     11.33 o
  -2  -2  12      324.11      346.51      7.63 o
  -1  -2  12      395.50      396.82     18.07 o
   0  -2  12        2.15        2.45      0.96 o
   1  -2  12      530.30      482.14     23.19 o
   2  -2  12       59.61       72.40     10.64 o
   3  -2  12     1259.25     1415.23     32.18 o
   4  -2  12      163.47      189.13     12.35 o
   5  -2  12      716.44      674.82     33.00 o
   6  -2  12      571.56      556.74     12.37 o
   7  -2  12        0.97        1.06      2.77 o
   8  -2  12       12.66       26.83     11.85 o
  -7  -1  12        2.15        2.91      3.12 o
  -6  -1  12        1.94        9.03      2.36 o
  -5  -1  12       65.38       60.86      3.16 o
  -4  -1  12      340.02      324.15      8.98 o
  -3  -1  12      517.78      529.69     11.44 o
  -2  -1  12      502.55      467.57      8.53 o
  -1  -1  12       26.07       33.19      5.74 o
   0  -1  12     3836.64     3697.02    140.35 o
   1  -1  12      224.26      209.80      5.20 o
   2  -1  12      296.26      335.33      7.71 o
   3  -1  12     1732.66     1890.97     29.13 o
   4  -1  12       34.82       26.91      1.74 o
   5  -1  12      213.65      224.89      5.36 o
   6  -1  12      167.59      164.20     12.12 o
   7  -1  12        4.64       13.72      2.76 o
  -7   0  12       23.79       11.85      9.71 o
  -6   0  12       43.34       43.11     12.18 o
  -5   0  12        0.47        4.84      2.38 o
  -4   0  12       26.18       33.71      4.89 o
  -3   0  12      225.86      313.80      9.57 o
  -2   0  12     2949.62     3097.38     81.92 o
  -1   0  12      644.83      690.73     19.54 o
   0   0  12      345.85      312.32      8.32 o
   1   0  12     1746.23     1866.83     35.90 o
   2   0  12       13.53       23.07      1.36 o
   3   0  12        4.75        9.59      1.66 o
   4   0  12       16.54       23.49      1.75 o
   5   0  12       55.10       51.27      2.56 o
   6   0  12      199.44      155.74     10.13 o
   7   0  12       19.61       14.41      5.52 o
  -8   1  12        1.76        3.77      9.24 o
  -7   1  12        2.82       -2.25      2.81 o
  -6   1  12       74.16       78.89      5.43 o
  -5   1  12      112.65      146.38      9.95 o
  -4   1  12        3.28        5.03      6.60 o
  -3   1  12      425.67      470.00      8.78 o
  -2   1  12     2037.76     2168.72     35.72 o
  -1   1  12        0.22       -0.12      1.03 o
   0   1  12        1.42        3.01      1.18 o
   1   1  12      776.01      881.47     38.97 o
   2   1  12      224.37      211.12     15.22 o
   3   1  12       15.68       14.82      1.80 o
   4   1  12        8.99       15.36      3.63 o
   5   1  12      128.81      111.22      4.63 o
   6   1  12        6.24       12.48      3.17 o
   7   1  12        0.04        6.22      3.10 o
  -8   2  12        3.49       11.22      3.34 o
  -7   2  12        0.08       -2.75      2.75 o
  -6   2  12      141.93      132.85     22.41 o
  -5   2  12       30.86       43.42      6.12 o
  -4   2  12       14.70       25.67      2.23 o
  -3   2  12     1363.76     1507.37     28.92 o
  -2   2  12      295.84      351.90      6.77 o
  -1   2  12    11544.94    12727.74    197.78 o
   0   2  12     5123.50     5671.85     72.52 o
   1   2  12       47.42       53.32      2.12 o
   2   2  12      200.80      201.43      6.42 o
   3   2  12       75.63       75.58      2.77 o
   4   2  12       67.83       66.66      2.99 o
   5   2  12       12.85       19.23      2.59 o
   6   2  12       50.16       57.40      5.40 o
  -8   3  12        0.00       22.28      4.37 o
  -7   3  12       20.14       17.46      2.84 o
  -6   3  12      238.72      186.55     10.92 o
  -5   3  12      325.19      307.95     26.23 o
  -4   3  12       14.81       17.22      2.26 o
  -3   3  12      154.95      143.60     16.04 o
  -2   3  12       83.13       82.16      1.92 o
  -1   3  12        0.04        0.42      0.62 o
   0   3  12       58.11       54.75      2.16 o
   1   3  12       27.34       24.57      1.97 o
   2   3  12      285.69      272.70      5.85 o
   3   3  12       11.05       16.48      5.26 o
   4   3  12        8.05       19.23      5.57 o
   5   3  12       76.28       82.45      4.78 o
   6   3  12        0.00        8.40      3.87 o
  -8   4  12        2.95        1.33      9.38 o
  -7   4  12      100.17      110.54      8.27 o
  -6   4  12        0.28       15.06      9.84 o
  -5   4  12      103.30      110.44      5.91 o
  -4   4  12     1109.45     1065.46     18.59 o
  -3   4  12      621.93      609.02     11.31 o
  -2   4  12      123.36       88.73      8.21 o
  -1   4  12      297.94      326.92      5.38 o
   0   4  12        5.60        7.35      3.47 o
   1   4  12      205.84      210.99      4.10 o
   2   4  12       65.08       52.46      2.11 o
   3   4  12       16.85       20.89      2.14 o
   4   4  12       26.18       20.19      3.89 o
   5   4  12        9.69        0.96      3.60 o
  -8   5  12       19.66       44.05      4.45 o
  -7   5  12       49.86       51.64     10.84 o
  -6   5  12        9.58       17.63      7.32 o
  -5   5  12       25.44       19.23      2.62 o
  -4   5  12        6.78       14.66      2.09 o
  -3   5  12      486.57      427.88      8.33 o
  -2   5  12      112.82      114.29      3.01 o
  -1   5  12       24.07       31.34      7.02 o
   0   5  12      165.06      180.88      5.43 o
   1   5  12       45.35       47.21      2.16 o
   2   5  12      559.38      562.76     16.90 o
   3   5  12      114.15      120.69      7.49 o
   4   5  12        1.36        5.55      3.36 o
  -8   6  12       36.77       62.69      7.85 o
  -7   6  12       44.35       27.92      4.59 o
  -6   6  12       15.80       12.05      2.91 o
  -5   6  12       31.31       35.22      3.87 o
  -3   6  12       25.53       22.32      3.11 o
  -2   6  12       77.88       71.28      3.59 o
  -1   6  12       39.27       31.56      2.37 o
   0   6  12        2.66        7.44      2.21 o
   1   6  12       34.93       34.48      3.82 o
   2   6  12       71.44       75.03      5.91 o
   3   6  12       72.25       44.61      5.59 o
  -7   7  12        0.43       -4.56      3.12 o
  -6   7  12        6.37        6.22      2.86 o
  -5   7  12      131.80      116.30      7.68 o
  -4   7  12       23.72       26.94      2.91 o
  -3   7  12      146.79      161.11      6.18 o
  -2   7  12       11.01       17.41     10.12 o
  -1   7  12      248.63      284.72     14.65 o
   0   7  12       53.84       41.15      3.58 o
   1   7  12       37.50       55.32      4.61 o
   2   7  12       16.75       23.07      4.61 o
  -6   8  12        2.76       10.28      3.07 o
  -5   8  12       33.36       30.25      3.41 o
  -4   8  12      127.59      127.58     10.49 o
  -3   8  12       15.23       20.19      5.28 o
  -1   8  12      136.31      139.39      8.04 o
   0   8  12        2.58       -6.55      4.37 o
  -4   9  12       42.42       50.49      5.93 o
  -2   9  12       17.17       32.34      7.39 o
   2  -9  13        1.01       11.31      6.77 o
   3  -9  13        2.71       16.35      5.76 o
   4  -9  13        0.16       10.28      2.88 o
   5  -9  13        1.81        5.76      3.12 o
  -1  -8  13        0.08       -6.00      5.02 o
   0  -8  13       19.05        1.90      5.26 o
   1  -8  13       75.25       64.92      9.48 o
   2  -8  13       87.68      103.62     10.08 o
   3  -8  13       71.72       81.61      8.11 o
   4  -8  13       14.26       15.61      3.55 o
   5  -8  13        2.49        0.00      2.40 o
   6  -8  13       18.14       12.05      3.34 o
  -2  -7  13        1.58        9.32      5.31 o
  -1  -7  13        1.69        0.72      5.31 o
   0  -7  13        0.56        7.44      2.38 o
   1  -7  13       74.34       56.47      5.59 o
   2  -7  13        2.95        0.00      2.40 o
   3  -7  13       42.18       50.80      3.75 o
   4  -7  13       30.48       30.08      2.88 o
   5  -7  13        0.00        1.90      2.62 o
   6  -7  13        6.99        6.70      2.88 o
   7  -7  13        2.80       13.71      3.55 o
  -3  -6  13        0.21       -0.72      4.11 o
  -2  -6  13       17.91       16.61      2.91 o
  -1  -6  13        9.08        3.58      2.40 o
   0  -6  13        2.14        0.00      2.40 o
   1  -6  13       67.93       67.94      4.61 o
   2  -6  13        6.01       13.25      1.68 o
   3  -6  13       28.86       30.95      4.98 o
   4  -6  13       45.33       44.01      9.34 o
   5  -6  13       15.97       30.29      4.27 o
   6  -6  13        5.55        6.40      6.49 o
   7  -6  13       68.58       84.15      9.94 o
  -3  -5  13        6.65        1.42      3.10 o
  -2  -5  13       69.42       65.66      4.27 o
  -1  -5  13       17.15       21.32      5.31 o
   0  -5  13      320.55      326.49      8.18 o
   1  -5  13        7.50       12.15      4.01 o
   2  -5  13       64.71       67.68      2.30 o
   3  -5  13      105.07      115.33      8.33 o
   4  -5  13      209.39      222.77     12.50 o
   6  -5  13        3.74       -4.58      6.83 o
   8  -5  13       39.61       63.91      6.25 o
  -2  -4  13       26.21       14.65      3.31 o
  -1  -4  13       21.28       11.78      1.94 o
   0  -4  13       96.04       93.65      2.66 o
   1  -4  13       33.01       35.26      2.35 o
   2  -4  13       48.50       51.45      3.91 o
   3  -4  13      312.30      311.26     14.38 o
   4  -4  13       45.53       49.95      2.71 o
   5  -4  13       29.64       38.01     13.82 o
   6  -4  13        2.30        3.02      5.88 o
   7  -4  13      102.94      110.91      9.81 o
   8  -4  13        1.03       16.38     11.92 o
  -6  -3  13       14.04       14.41      4.83 o
  -5  -3  13        1.37       18.41      4.25 o
  -4  -3  13      168.45      167.00     10.01 o
  -3  -3  13       74.85       60.26      5.28 o
  -1  -3  13       86.38       79.51     11.36 o
   0  -3  13        3.44        5.89      3.96 o
   1  -3  13       38.76       42.83      3.00 o
   2  -3  13       25.42       35.19      1.89 o
   3  -3  13      161.72      172.18     24.25 o
   4  -3  13       43.38       63.33      3.31 o
   5  -3  13      329.99      327.00      7.53 o
   6  -3  13       77.61       82.49      4.07 o
   7  -3  13       28.81       24.74      3.21 o
   8  -3  13        9.34       11.53      4.72 o
  -6  -2  13        1.23       -3.34      3.84 o
  -5  -2  13       19.37       14.20      5.28 o
  -4  -2  13      270.63      259.21      8.83 o
  -3  -2  13       45.74       50.61      9.81 o
  -2  -2  13      332.12      313.09      9.66 o
  -1  -2  13      424.78      429.22     11.12 o
   0  -2  13      464.22      466.44      9.62 o
   1  -2  13      867.49      893.66     15.36 o
   2  -2  13       34.22       34.87      3.99 o
   3  -2  13       12.61       10.59      1.70 o
   4  -2  13        0.01        0.11      1.91 o
   5  -2  13       98.16       87.06      7.42 o
   6  -2  13      380.96      344.91     35.06 o
   7  -2  13        7.79       14.50      3.85 o
   8  -2  13        1.83        8.83      2.95 o
  -7  -1  13        2.28       26.94      5.47 o
  -6  -1  13      173.52      145.51      5.73 o
  -5  -1  13       15.50       19.92     12.62 o
  -4  -1  13       23.17       35.60      7.72 o
  -3  -1  13      579.07      557.38     16.54 o
  -2  -1  13      752.35      789.09     48.32 o
  -1  -1  13      593.98      601.33     10.71 o
   0  -1  13      318.39      293.99     10.19 o
   1  -1  13     1761.74     1682.32     42.77 o
   2  -1  13       34.95       27.51      5.01 o
   3  -1  13      105.86       78.44      2.91 o
   4  -1  13       95.86       91.09     10.25 o
   5  -1  13        1.02       -2.02      1.67 o
   6  -1  13        7.66       13.35      2.20 o
   7  -1  13      143.49      144.72     10.76 o
  -7   0  13        1.39       -3.82      5.02 o
  -6   0  13        4.67       10.78      3.29 o
  -5   0  13       84.05       84.12      9.95 o
  -4   0  13        6.17        5.21      1.44 o
  -3   0  13      440.00      451.18      9.84 o
  -2   0  13      237.40      232.41      4.83 o
  -1   0  13      412.19      419.16      8.25 o
   0   0  13        3.39        2.18      1.15 o
   1   0  13      534.96      540.93     14.85 o
   2   0  13     1036.08     1173.65     38.23 o
   3   0  13      559.18      553.96      9.64 o
   4   0  13       51.49       47.73      2.24 o
   5   0  13       49.69       42.83      5.57 o
   6   0  13       20.59       17.92      2.70 o
  -8   1  13       27.42       27.20     20.13 o
  -7   1  13       78.37      106.05     10.97 o
  -6   1  13       38.14       48.68      4.91 o
  -5   1  13       30.95       21.54      2.39 o
  -4   1  13        1.01        2.85      1.47 o
  -3   1  13       20.77       40.89      6.18 o
  -2   1  13      167.05      181.62      4.61 o
  -1   1  13     4130.06     4221.06     66.91 o
   0   1  13     2957.83     2988.96     57.34 o
   1   1  13       15.21       15.61      2.47 o
   2   1  13       44.01       42.76      2.00 o
   3   1  13        5.74        6.95      1.55 o
   4   1  13       22.40       29.18      2.04 o
   5   1  13      217.03      214.81      6.19 o
   6   1  13       14.78       22.04      2.91 o
   7   1  13        9.90       19.90      4.30 o
  -8   2  13       56.04       69.70     15.71 o
  -7   2  13      147.54      189.56     13.65 o
  -6   2  13       46.40       52.13      3.43 o
  -5   2  13      140.88      141.71      5.19 o
  -4   2  13       10.84       14.68      2.66 o
  -3   2  13        4.05        9.54      1.26 o
  -2   2  13      619.29      637.13     14.85 o
  -1   2  13     2426.93     2615.53     42.02 o
   0   2  13       33.25       19.98      1.12 o
   1   2  13       49.74       37.21      1.18 o
   2   2  13        6.86        9.32      1.70 o
   3   2  13       26.02       23.93      1.61 o
   4   2  13       82.15       82.40      3.27 o
   5   2  13       11.88        3.58      2.40 o
   6   2  13        1.20       14.41      4.13 o
  -8   3  13       14.16        7.82      5.43 o
  -7   3  13       21.20       37.45     13.95 o
  -6   3  13        3.88       19.23      3.39 o
  -5   3  13        0.23        1.95      2.09 o
  -4   3  13       70.31       66.15      5.97 o
  -3   3  13        5.01        8.17      1.68 o
  -2   3  13      144.71      145.41      3.72 o
  -1   3  13       77.27       64.37      5.94 o
   0   3  13       39.09       33.91      3.29 o
   1   3  13       30.98       27.60      1.38 o
   2   3  13        4.50        5.20      3.13 o
   3   3  13      340.88      325.84      7.11 o
   4   3  13      105.34      117.31      5.71 o
   5   3  13        7.30       14.65      2.62 o
   6   3  13        8.23       13.95      4.27 o
  -8   4  13        2.38       -1.81      2.55 o
  -7   4  13       39.54       62.88      4.86 o
  -6   4  13      367.66      338.57      9.39 o
  -5   4  13      326.13      324.30     10.28 o
  -4   4  13        0.54        5.94      5.98 o
  -3   4  13      312.24      283.71     25.33 o
  -2   4  13      144.34      129.55      2.66 o
  -1   4  13      180.67      191.23      4.73 o
   0   4  13       40.33       31.36      3.48 o
   1   4  13      250.90      271.22      6.17 o
   2   4  13      251.52      264.98     13.02 o
   3   4  13      220.18      189.31      5.98 o
   4   4  13      155.98      167.80      8.43 o
   5   4  13        0.68        3.34      4.83 o
  -8   5  13        0.36       13.07      3.36 o
  -7   5  13       46.61       46.77      3.68 o
  -6   5  13      193.35      209.76     24.76 o
  -5   5  13       35.80       49.05      4.13 o
  -4   5  13       28.22       32.05      7.86 o
  -3   5  13       94.22      105.62     16.93 o
  -2   5  13        0.85        2.46      3.59 o
  -1   5  13      200.98      186.59      4.20 o
   0   5  13      152.19      161.42      5.20 o
   1   5  13       20.33       25.73      5.11 o
   2   5  13       11.15       10.08      3.65 o
   3   5  13        9.90       10.59      3.63 o
   4   5  13        0.24       19.50      6.29 o
  -7   6  13       24.24       29.75      4.56 o
  -6   6  13      132.08      142.71      7.03 o
  -5   6  13      233.74      225.44      8.38 o
  -4   6  13      182.50      190.17      7.27 o
  -3   6  13        4.04       14.13      2.64 o
  -2   6  13       60.21       66.02      9.95 o
  -1   6  13       33.06       38.70      2.70 o
   0   6  13        3.17        4.40      2.13 o
   1   6  13        0.49        8.86      3.60 o
   2   6  13       75.91       71.31      5.23 o
  -7   7  13        1.97       14.89      5.02 o
  -6   7  13        9.27        3.34      3.12 o
  -5   7  13      104.90      121.36      7.85 o
  -4   7  13        1.18        1.90      3.79 o
  -3   7  13        4.89        6.22      4.80 o
  -2   7  13      132.50      130.47     12.86 o
  -1   7  13       67.58       67.70      7.13 o
   0   7  13        1.59        4.06      5.50 o
   1   7  13        5.33        7.95      3.15 o
   2   7  13        4.38       17.50      5.71 o
  -6   8  13        1.52       -4.72      3.15 o
  -4   8  13       11.82       14.41      5.28 o
  -3   8  13       71.47       76.37      7.59 o
  -2   8  13       10.67       -1.42      2.86 o
  -1   8  13      488.81      520.22     19.78 o
   0   8  13      192.29      175.50      9.44 o
  -4   9  13       49.73       70.75     11.78 o
   2  -9  14       79.02       79.37      9.94 o
   3  -9  14        8.57       23.22      6.41 o
   4  -9  14        1.50       21.18      5.98 o
  -1  -8  14       17.56       21.32      6.72 o
   0  -8  14       86.45       93.18     10.18 o
   1  -8  14     1231.29     1186.44     59.78 o
   2  -8  14     1114.59      994.25     28.33 o
   3  -8  14      176.40      171.83      8.11 o
   4  -8  14       11.61       54.62      8.23 o
   5  -8  14        0.32       -2.64      3.12 o
  -2  -7  14        6.25       15.61      5.50 o
  -1  -7  14        2.27       23.07      5.95 o
   0  -7  14        1.71        0.96      2.14 o
   1  -7  14       76.82       64.42      4.73 o
   2  -7  14      257.79      220.35      9.20 o
   3  -7  14        6.51       12.05      4.30 o
   4  -7  14        0.16       -2.64      2.16 o
   5  -7  14        9.99       14.17      3.15 o
   6  -7  14       61.44       46.26      4.85 o
   7  -7  14       10.77       11.52      4.11 o
  -3  -6  14        4.94       24.27      7.18 o
  -2  -6  14       20.85       31.45      3.82 o
  -1  -6  14      182.41      167.39      7.61 o
   0  -6  14      115.73      111.66      5.57 o
   1  -6  14     1763.46     1698.76     58.75 o
   2  -6  14      144.36      135.05      4.68 o
   3  -6  14       62.40       58.73     11.03 o
   4  -6  14       96.06       95.32     15.39 o
   5  -6  14        0.12        5.93      5.64 o
   6  -6  14       19.09       20.88      3.74 o
   7  -6  14        1.84       14.97     16.33 o
  -3  -5  14        0.05        5.76      3.34 o
  -2  -5  14       66.75       70.78      4.68 o
  -1  -5  14       16.43       15.61      2.93 o
   0  -5  14       10.38       12.41      1.29 o
   1  -5  14       16.70       10.76      6.46 o
   2  -5  14       39.54       40.36      9.33 o
   3  -5  14        6.41        5.91      1.52 o
   4  -5  14        0.29       -2.02      1.45 o
   5  -5  14       53.63       50.25      8.19 o
   6  -5  14        0.12        6.23     11.14 o
   7  -5  14       19.47       26.16      9.26 o
   8  -5  14       40.58       28.79      6.13 o
  -2  -4  14      468.32      440.80     19.52 o
  -1  -4  14       27.70       23.97      5.64 o
   0  -4  14       53.03       64.23      5.70 o
   1  -4  14        8.52       10.83      1.11 o
   2  -4  14        1.56       10.46      9.72 o
   3  -4  14      146.78      133.93      4.33 o
   4  -4  14       92.02       96.93     10.86 o
   5  -4  14       18.03       24.44      3.53 o
   6  -4  14       24.72       21.65      6.61 o
   7  -4  14        0.28       -0.97      3.07 o
   8  -4  14       38.20       59.23     16.83 o
  -6  -3  14       90.60       57.16      7.73 o
  -3  -3  14       58.32       69.89      6.51 o
  -2  -3  14      176.95      201.73     13.43 o
  -1  -3  14        1.71        3.67      1.22 o
   0  -3  14      767.08      826.05     16.97 o
   1  -3  14        0.04        0.16      1.92 o
   2  -3  14      278.36      303.86      6.53 o
   3  -3  14        8.36        9.57      1.80 o
   4  -3  14       59.02       77.19      4.63 o
   5  -3  14       29.13       39.81     10.89 o
   6  -3  14       49.00       46.17      4.02 o
   7  -3  14        0.76        0.62      2.67 o
   8  -3  14        0.01       -1.00      2.92 o
  -6  -2  14        4.26       10.28      5.26 o
  -5  -2  14      262.49      220.81     12.44 o
  -4  -2  14        6.68        8.40      4.03 o
  -3  -2  14      160.97      154.16      5.74 o
  -2  -2  14      350.43      376.17      8.21 o
  -1  -2  14      196.98      200.53     12.70 o
   0  -2  14      148.90      129.79      3.36 o
   1  -2  14      174.67      166.18      7.49 o
   2  -2  14       18.35       19.50      2.16 o
   3  -2  14      112.13      105.59      7.35 o
   4  -2  14        8.53        4.58      1.79 o
   5  -2  14      224.57      202.45     10.54 o
   6  -2  14        0.02       -3.08      2.13 o
   7  -2  14        5.32       10.55      3.59 o
  -7  -1  14        0.72        1.70      5.28 o
  -6  -1  14       79.03       75.56      7.80 o
  -5  -1  14      193.89      173.15     22.23 o
  -4  -1  14        0.05        6.77      1.75 o
  -3  -1  14       87.95       88.17     12.60 o
  -2  -1  14      149.22      151.29      3.42 o
  -1  -1  14      416.00      377.08      8.43 o
   0  -1  14      589.57      558.72     37.75 o
   1  -1  14       35.81       35.48      1.68 o
   2  -1  14     1298.35     1459.09     24.66 o
   3  -1  14      420.08      437.37     21.42 o
   4  -1  14       39.45       38.16     10.66 o
   5  -1  14        1.34        3.27      3.83 o
   6  -1  14       15.63       19.57      5.64 o
   7  -1  14        8.69       21.71      5.21 o
  -7   0  14        0.02        0.35      7.06 o
  -6   0  14        9.71       17.02      3.25 o
  -5   0  14       46.67       37.01      2.85 o
  -4   0  14      156.38      152.75      8.70 o
  -3   0  14      163.42      182.35      5.22 o
  -2   0  14      785.46      780.31     30.72 o
  -1   0  14       28.23       37.05      3.34 o
   0   0  14      140.72      161.91      6.70 o
   1   0  14        1.00       11.89      7.45 o
   2   0  14      898.52      890.14     15.69 o
   3   0  14       43.05       53.24      7.91 o
   4   0  14        7.15        9.70      6.60 o
   5   0  14        7.11        5.82      1.52 o
   6   0  14       27.05       30.05      2.77 o
   7   0  14       15.23       -0.72      5.55 o
  -7   1  14       48.44       28.20      4.83 o
  -6   1  14        0.30        3.01      4.32 o
  -5   1  14       68.73       70.25      3.57 o
  -4   1  14        4.03        6.00      1.41 o
  -3   1  14       43.08       46.29      2.65 o
  -2   1  14       25.85       33.83      6.79 o
  -1   1  14     2841.86     3003.62     48.03 o
   0   1  14      903.64      952.67     31.82 o
   1   1  14      278.60      291.52      4.67 o
   2   1  14       64.78       93.08      9.08 o
   3   1  14       87.76       74.57      2.63 o
   4   1  14       81.43       72.26      9.42 o
   5   1  14       22.00       22.38      8.03 o
   6   1  14       10.30        6.46      3.39 o
   7   1  14        9.17       17.50      4.01 o
  -8   2  14        3.01       14.93      3.53 o
  -7   2  14       17.81       27.69      4.15 o
  -6   2  14      131.29      109.23      4.84 o
  -5   2  14      402.28      406.98     28.82 o
  -4   2  14      150.75      162.35     17.92 o
  -3   2  14        0.43        4.07      1.60 o
  -2   2  14       39.76       27.18      2.91 o
  -1   2  14      996.61     1175.60     21.80 o
   0   2  14       23.75       22.80      1.35 o
   1   2  14      489.20      521.75      9.92 o
   2   2  14       13.34       14.88      1.54 o
   3   2  14      682.12      665.98     13.00 o
   4   2  14       57.75       43.28      2.53 o
   5   2  14        1.32        2.91      3.39 o
   6   2  14       26.10       29.58      3.36 o
  -8   3  14       26.67       52.19     18.73 o
  -7   3  14       32.23       36.43      7.18 o
  -6   3  14        5.49       14.67      4.80 o
  -5   3  14      983.15      956.01     20.56 o
  -4   3  14       70.79       69.28      9.71 o
  -3   3  14       21.65       15.44      2.02 o
  -2   3  14      188.31      203.20      5.05 o
  -1   3  14       97.43      117.70      8.30 o
   0   3  14       51.97       43.76      2.62 o
   1   3  14        3.61        9.07      3.83 o
   2   3  14      235.71      216.99      5.38 o
   3   3  14     1002.24      974.80     21.30 o
   4   3  14      179.89      158.70      5.86 o
   5   3  14        0.02        0.00      2.40 o
  -8   4  14        0.00       -2.61      3.05 o
  -7   4  14       73.54       80.23     15.43 o
  -6   4  14       24.74       15.51      2.82 o
  -5   4  14       82.23       87.14     10.92 o
  -4   4  14      712.43      691.21     39.39 o
  -3   4  14       20.86       18.02      2.42 o
  -2   4  14      373.79      364.01      5.80 o
  -1   4  14      171.22      143.85      2.94 o
   0   4  14        0.20       -2.16      3.39 o
   1   4  14      138.12      160.87      7.33 o
   2   4  14      766.10      727.31     29.53 o
   3   4  14      106.23      107.78      6.12 o
   4   4  14       13.84       13.25      5.76 o
   5   4  14        0.00       -5.26      3.63 o
  -8   5  14       41.48       48.34     10.73 o
  -7   5  14        0.26        9.50      7.31 o
  -6   5  14       68.17       71.29      4.31 o
  -5   5  14       38.21       41.75      6.49 o
  -4   5  14      165.31      154.42      6.17 o
  -3   5  14      145.78      145.58      9.70 o
  -2   5  14      459.26      444.80     12.35 o
  -1   5  14      166.32      136.49      3.99 o
   1   5  14       34.64       41.15      8.96 o
   2   5  14       69.75       74.47      5.62 o
   3   5  14      119.61      125.16      7.27 o
   4   5  14        5.04        1.90      4.06 o
  -7   6  14        0.21        4.06      4.06 o
  -6   6  14        0.29        6.22      3.10 o
  -5   6  14       36.48       37.26      3.79 o
  -4   6  14       82.58      112.00      8.52 o
  -3   6  14       63.05       55.76      2.86 o
  -2   6  14       17.49       15.28      8.43 o
  -1   6  14       17.87       18.00      2.96 o
   0   6  14        2.49        4.56      2.64 o
   1   6  14      457.05      442.77     13.68 o
   2   6  14      218.82      216.22      9.58 o
  -7   7  14        4.73        6.00      4.32 o
  -6   7  14        3.06       12.48      3.39 o
  -5   7  14      225.78      226.35      6.99 o
  -4   7  14        5.82       16.76      2.51 o
  -3   7  14      198.69      282.13     14.57 o
  -2   7  14        3.36       10.85      7.23 o
  -1   7  14       98.13       94.04      5.39 o
   0   7  14      438.37      366.18     20.17 o
   1   7  14      110.21       96.20      5.47 o
   2   7  14        0.48        3.82      3.34 o
  -6   8  14       16.23       19.23      4.61 o
  -5   8  14      125.02      147.97     27.96 o
  -4   8  14      332.78      376.94     22.86 o
  -3   8  14       76.57       91.11      9.17 o
  -2   8  14       29.06       30.08      6.46 o
  -1   8  14       86.96      104.89      6.99 o
   0   8  14       65.91       55.56      5.55 o
  -4   9  14        6.38       17.77      7.18 o
  -3   9  14       16.49       37.45      7.01 o
   2  -9  15        2.37       -1.70      5.76 o
   3  -9  15       19.00       13.49      5.23 o
   4  -9  15       15.31       12.05      3.34 o
   0  -8  15        0.89       14.41      5.52 o
   1  -8  15       35.17       56.01      8.36 o
   2  -8  15       54.06       27.92      3.77 o
   3  -8  15        7.23       20.60      3.39 o
   4  -8  15        9.17       -0.24      2.66 o
   5  -8  15        2.26        0.96      2.64 o
   6  -8  15       19.13       12.48      3.39 o
  -2  -7  15        0.01        4.32      4.83 o
  -1  -7  15        2.00        1.42      5.02 o
   0  -7  15        5.36       -3.12      2.14 o
   1  -7  15       29.65       19.23      3.12 o
   2  -7  15       52.58       55.32      4.61 o
   3  -7  15       10.03       18.29      3.31 o
   4  -7  15       15.94       18.03      2.91 o
   5  -7  15        1.80        4.56      2.18 o
   6  -7  15       51.13       37.84      4.59 o
   7  -7  15        6.80       20.19      6.55 o
  -3  -6  15       16.69       21.61      3.60 o
  -2  -6  15       59.46       74.76      4.83 o
   0  -6  15       19.84       15.61      2.93 o
   1  -6  15        2.95        5.76      3.34 o
   2  -6  15       56.98       57.16      4.23 o
   3  -6  15       66.97       65.16      3.24 o
   4  -6  15      241.61      246.52     12.66 o
   5  -6  15       17.63       27.75      2.98 o
   6  -6  15       30.01       21.15      3.76 o
   7  -6  15       45.40       39.15     20.91 o
  -3  -5  15       12.43        8.14      3.63 o
  -2  -5  15       26.29       42.95      5.47 o
  -1  -5  15        0.47        3.82      2.42 o
   0  -5  15        0.30       -1.19      2.39 o
   1  -5  15        0.80        4.43      1.90 o
   2  -5  15       11.06       11.94      1.81 o
   3  -5  15       39.43       52.24      3.82 o
   4  -5  15        7.33       10.16      6.37 o
   5  -5  15        8.45        9.57      2.47 o
   6  -5  15       92.58       93.98      8.57 o
   7  -5  15       50.23       52.48      5.56 o
  -1  -4  15      202.87      187.10      6.96 o
   0  -4  15        9.30       11.70      6.63 o
   1  -4  15       12.74       11.95      2.26 o
   2  -4  15        0.75        3.89      1.64 o
   3  -4  15        3.34        8.75      1.77 o
   4  -4  15        7.54       11.86      7.44 o
   5  -4  15      513.00      504.09     29.19 o
   6  -4  15       17.71       18.22      5.63 o
   7  -4  15       73.13       61.67      7.49 o
   8  -4  15        0.31       -3.82      4.30 o
  -5  -3  15       57.94       51.23      6.65 o
  -4  -3  15       52.19       51.69      5.57 o
  -3  -3  15       66.90       70.01      5.71 o
  -2  -3  15      223.36      204.06     25.41 o
  -1  -3  15        4.68        0.24      1.46 o
   0  -3  15      112.05      115.88      3.83 o
   1  -3  15        4.37       14.64      5.29 o
   2  -3  15        0.01        3.56      1.45 o
   3  -3  15      413.65      403.89      8.10 o
   4  -3  15       96.17      110.83     11.76 o
   5  -3  15      460.53      433.11      8.67 o
   6  -3  15       12.38       29.20      5.91 o
   7  -3  15       20.44       26.43      3.82 o
   8  -3  15       29.39       34.97      4.87 o
  -6  -2  15        4.84       -1.42      3.58 o
  -5  -2  15       21.60        5.55      4.61 o
  -4  -2  15       51.84       65.75      4.87 o
  -3  -2  15       43.28       40.01      4.21 o
  -2  -2  15       86.82       84.01      2.19 o
  -1  -2  15       12.41       19.23      2.45 o
   0  -2  15       10.55       16.11      3.10 o
   1  -2  15       75.05       68.93      2.59 o
   2  -2  15     1168.76     1293.62     35.36 o
   3  -2  15      135.79      182.88      5.32 o
   4  -2  15        1.70        7.93      7.42 o
   5  -2  15       27.99       25.76      3.87 o
   6  -2  15       38.35       37.96     15.47 o
   7  -2  15        2.14       -2.96      2.62 o
  -7  -1  15       16.80       18.97      5.26 o
  -6  -1  15        1.23        4.70      9.24 o
  -5  -1  15        1.19       -5.73      3.82 o
  -4  -1  15       95.39       73.95      3.72 o
  -3  -1  15      298.48      275.38      5.99 o
  -2  -1  15        1.30        3.13      1.56 o
  -1  -1  15       52.27       36.98      3.24 o
   0  -1  15        0.73        2.16      2.14 o
   1  -1  15        0.70       -1.79      4.91 o
   2  -1  15     1647.01     1667.89     28.64 o
   3  -1  15       91.06       59.04      5.22 o
   4  -1  15      286.70      313.89      9.86 o
   5  -1  15      115.54      109.48      7.09 o
   6  -1  15        0.22       -1.59      3.48 o
   7  -1  15       90.48       81.62     10.68 o
  -7   0  15        0.00        0.20      3.91 o
  -6   0  15       19.93       12.57      2.56 o
  -5   0  15       26.63       29.37      5.25 o
  -4   0  15       68.67       73.94      7.95 o
  -3   0  15        2.94       -1.83      1.22 o
  -2   0  15       54.97       47.88      2.12 o
  -1   0  15      217.59      240.36      5.06 o
   0   0  15     1580.24     1707.89     94.91 o
   1   0  15     1225.40     1352.43     26.76 o
   2   0  15     1213.04     1276.15     21.92 o
   3   0  15      218.32      250.34     22.58 o
   4   0  15        3.25       11.66      2.66 o
   5   0  15       45.94       32.02      6.59 o
   6   0  15       42.54       54.90      4.08 o
   7   0  15        0.08       -2.64      3.12 o
  -7   1  15       30.90       44.00      4.73 o
  -6   1  15        0.10        0.24      5.87 o
  -5   1  15      180.52      192.56      5.17 o
  -4   1  15       37.41       35.30      1.99 o
  -3   1  15        9.47        9.03      1.42 o
  -2   1  15      518.47      560.20     10.10 o
  -1   1  15      732.61      816.96     23.47 o
   0   1  15     2595.42     2770.24     70.63 o
   1   1  15       32.19       61.65      5.58 o
   2   1  15       83.21       92.06      2.57 o
   3   1  15      261.20      246.95      8.97 o
   4   1  15      491.89      493.36      9.69 o
   5   1  15       11.67       12.32      4.68 o
   6   1  15        0.03       -6.48      4.32 o
  -8   2  15        6.68       10.25      8.92 o
  -7   2  15        0.26        2.27     10.59 o
  -6   2  15        0.61        0.00      6.34 o
  -5   2  15     1603.36     1563.61     32.41 o
  -4   2  15      233.75      214.42     21.13 o
  -3   2  15       21.74       20.50      1.78 o
  -2   2  15      310.79      301.64     12.39 o
  -1   2  15       21.88       20.52      1.47 o
   0   2  15       31.71       33.03      2.75 o
   1   2  15     1485.47     1432.03     41.64 o
   2   2  15        1.01        1.21      2.39 o
   3   2  15      453.46      475.92     11.13 o
   4   2  15      469.62      478.38     25.43 o
   5   2  15       15.78       23.53      3.15 o
   6   2  15        0.11        7.68      2.93 o
  -8   3  15       36.08       43.36      7.55 o
  -7   3  15        0.08       10.40      3.01 o
  -6   3  15       10.04        8.81      5.41 o
  -5   3  15      923.39      892.41     38.15 o
  -4   3  15     2183.28     2096.62     42.20 o
  -3   3  15       21.46       38.29      4.23 o
  -2   3  15        2.78        2.34      1.56 o
  -1   3  15        4.99        7.67      5.28 o
   0   3  15        7.18        5.62      3.82 o
   1   3  15      143.24      141.95      7.17 o
   2   3  15     1176.60     1166.25     24.34 o
   3   3  15       99.27      115.68     13.17 o
   4   3  15        7.42        5.55      2.40 o
   5   3  15        1.52       -0.24      2.93 o
  -8   4  15        0.02        7.05     18.02 o
  -7   4  15       37.77       37.88      4.62 o
  -6   4  15       82.31       72.91      9.46 o
  -5   4  15        3.60        5.31      2.12 o
  -4   4  15       46.87       38.61      2.30 o
  -3   4  15        8.08       12.49      1.86 o
  -2   4  15      118.52      115.53      2.52 o
  -1   4  15      220.36      224.45      4.35 o
   0   4  15      232.33      228.71      5.62 o
   1   4  15      108.11       93.23      9.08 o
   2   4  15      176.23      176.94     15.34 o
   3   4  15      220.73      171.83      8.93 o
   4   4  15        0.00        4.06      4.56 o
   5   4  15       25.55       17.24      4.51 o
  -8   5  15       11.86        7.29      2.87 o
  -7   5  15       30.68       35.90     14.41 o
  -6   5  15        6.26        1.16      2.53 o
  -5   5  15      361.49      367.38     32.70 o
  -4   5  15      171.76      159.08      5.47 o
  -3   5  15      719.14      727.95     21.49 o
  -2   5  15       90.23       90.93      2.91 o
  -1   5  15       67.12       85.14      3.47 o
   0   5  15      222.01      225.44      8.38 o
   1   5  15        5.96        9.30      2.06 o
   2   5  15       16.14        6.46      3.63 o
   3   5  15       55.87       88.45      6.99 o
   4   5  15       14.90       12.92      3.79 o
  -7   6  15       32.82       60.26      8.67 o
  -6   6  15      103.68       88.45      5.83 o
  -5   6  15       23.40       31.64      3.65 o
  -4   6  15      130.40      119.18     11.34 o
  -3   6  15       43.27       39.00      3.67 o
  -2   6  15      108.45      108.23     10.00 o
  -1   6  15        2.27       14.29      2.57 o
   0   6  15       26.81       19.90      2.62 o
   1   6  15      139.43      134.33      6.10 o
   2   6  15       11.12        5.55      4.30 o
   3   6  15        4.73       -7.85      5.23 o
  -7   7  15        0.29        8.40      5.02 o
  -6   7  15       28.80       31.45      3.65 o
  -5   7  15       22.52       23.53      3.31 o
  -4   7  15      663.33      676.71     21.08 o
  -3   7  15      528.40      552.04     17.76 o
  -2   7  15        2.21        4.93      9.84 o
   0   7  15       16.32       13.95      3.82 o
   1   7  15      133.13      144.20      7.06 o
   2   7  15       10.37       13.49      6.48 o
  -6   8  15        1.80        7.44      4.06 o
  -5   8  15       37.19       50.59      8.16 o
  -4   8  15        9.38        5.55      4.61 o
  -3   8  15       12.76       16.61      4.80 o
  -2   8  15        1.29       -1.70      4.11 o
  -1   8  15       28.22       23.53      4.37 o
   0   8  15        8.31        7.68      5.23 o
   3  -9  16        8.15       21.61      6.19 o
   4  -9  16       11.23        9.80      3.39 o
   2  -8  16        0.98       -6.48      4.32 o
   3  -8  16       49.11       42.35      4.63 o
   4  -8  16        0.25       -0.72      2.64 o
   5  -8  16        7.81       -5.40      3.60 o
   6  -8  16        5.53       -2.91      3.60 o
  -2  -7  16       18.82       18.68      7.63 o
  -1  -7  16       20.09       24.90      3.55 o
   0  -7  16       23.84       28.57      3.82 o
   1  -7  16       18.39       25.98      3.31 o
   2  -7  16       60.88       68.71      4.87 o
   3  -7  16       13.97       18.41      3.31 o
   4  -7  16        0.71        5.26      3.12 o
   5  -7  16       45.63       41.15      3.58 o
   6  -7  16       87.11      102.37      6.27 o
   7  -7  16       21.32       -8.93      5.95 o
  -3  -6  16       33.03       41.56      4.39 o
  -1  -6  16       25.36       36.33      3.91 o
   0  -6  16      159.78      150.22      6.46 o
   1  -6  16       52.86       49.91      4.15 o
   2  -6  16       76.37       70.01      4.42 o
   3  -6  16       86.83       80.25      5.79 o
   4  -6  16       89.37       81.76      7.07 o
   5  -6  16       14.34       26.51      3.30 o
   6  -6  16       30.45       21.58      5.08 o
   7  -6  16        4.58       -4.78      3.87 o
  -3  -5  16      139.44      130.06      9.53 o
  -2  -5  16        5.89        1.42      2.86 o
  -1  -5  16       12.46       19.90      2.91 o
   0  -5  16       13.70        7.98      4.55 o
   1  -5  16        0.24        1.52      1.33 o
   2  -5  16        2.26        3.46      2.03 o
   3  -5  16      262.79      268.39      9.81 o
   4  -5  16        1.86        3.10      1.90 o
   5  -5  16      111.60      121.94      5.63 o
   6  -5  16      178.01      186.85      5.84 o
   7  -5  16        5.77       -1.50      5.99 o
  -2  -4  16       42.11       49.48      5.23 o
  -1  -4  16       53.48       70.27      5.71 o
   0  -4  16       16.30       16.65      3.63 o
   1  -4  16       24.64       19.79      8.49 o
   2  -4  16       39.39       39.79      4.43 o
   3  -4  16      298.95      318.93     13.41 o
   4  -4  16      155.34      170.59      6.01 o
   5  -4  16      327.50      323.69     16.33 o
   6  -4  16      582.13      600.09     23.13 o
   7  -4  16       33.26       43.97     14.87 o
  -5  -3  16       41.58       44.61      6.00 o
  -4  -3  16       45.50       74.47      6.96 o
  -3  -3  16      180.10      207.72      7.73 o
  -2  -3  16       22.60       14.50      3.12 o
  -1  -3  16      105.79      102.96     11.37 o
   0  -3  16      105.62      116.28      3.76 o
   1  -3  16      661.93      637.93     12.08 o
   2  -3  16       54.38       71.38     13.81 o
   3  -3  16      747.94      802.38     48.15 o
   4  -3  16       73.93       77.82     14.11 o
   5  -3  16      297.75      301.17     21.13 o
   6  -3  16      161.38      145.34     19.21 o
   7  -3  16       15.70       13.04      3.07 o
  -6  -2  16       33.39       33.40      6.99 o
  -5  -2  16       33.25       19.24      9.74 o
  -4  -2  16        3.93        0.72      3.11 o
  -3  -2  16       37.60       40.56      4.23 o
  -2  -2  16      262.51      292.27     14.30 o
   0  -2  16       19.18       26.04      1.78 o
   1  -2  16      100.68      114.71      5.57 o
   2  -2  16      105.16      115.95      3.52 o
   3  -2  16       25.20       25.80      2.01 o
   4  -2  16        3.81        3.97      1.51 o
   5  -2  16       45.89       49.90      9.47 o
   6  -2  16      156.73      135.67      6.31 o
   7  -2  16        0.69        9.59      2.81 o
  -7  -1  16        2.76       -6.05      4.03 o
  -6  -1  16        9.13        9.90      5.68 o
  -5  -1  16        0.12        5.15      3.12 o
  -4  -1  16      217.54      208.40     11.20 o
  -3  -1  16        0.43       -1.10      1.91 o
  -2  -1  16     1530.48     1561.78     25.97 o
  -1  -1  16       64.45       56.04      2.83 o
   0  -1  16      259.10      256.20     11.40 o
   1  -1  16     1202.83     1273.97     25.15 o
   2  -1  16       24.21       19.65      1.71 o
   3  -1  16        1.09        7.99      2.16 o
   4  -1  16       12.43       19.68      2.13 o
   5  -1  16      101.96       93.26     12.68 o
   6  -1  16       34.41       22.15      8.63 o
   7  -1  16        0.24        6.54      9.69 o
  -7   0  16        1.21        2.90      8.27 o
  -5   0  16        0.16        2.43      1.45 o
  -4   0  16       40.63       37.06      3.31 o
  -3   0  16      193.92      195.04     20.82 o
  -2   0  16      238.48      261.72      6.51 o
  -1   0  16     2404.69     2621.78     43.18 o
   0   0  16    11448.05    12381.40    315.52 o
   1   0  16      139.06      152.16      4.67 o
   2   0  16      162.26      170.71      8.10 o
   3   0  16       14.00       24.93      4.03 o
   4   0  16        6.47       10.43      2.89 o
   5   0  16       47.38       28.99      5.15 o
   6   0  16       62.09       66.83      3.72 o
   7   0  16        8.68       28.40      6.94 o
  -7   1  16       13.15       14.13      8.67 o
  -6   1  16       53.07       41.09      4.55 o
  -5   1  16      658.09      640.48     19.16 o
  -4   1  16      174.63      170.10     13.30 o
  -3   1  16        2.45        2.28      1.80 o
  -2   1  16       23.72       18.96      5.37 o
  -1   1  16       76.63       97.22      3.37 o
   0   1  16       15.30       31.87      3.59 o
   1   1  16       20.72       22.90      7.55 o
   2   1  16      447.65      469.07     25.31 o
   3   1  16       63.48       53.95      2.69 o
   4   1  16        2.12        9.58      3.36 o
   5   1  16       66.39       77.16     12.78 o
   6   1  16        5.03       17.00      3.07 o
  -8   2  16       20.90       24.35     11.40 o
  -7   2  16       66.18       64.93      9.02 o
  -6   2  16       34.36       26.37      7.42 o
  -5   2  16      574.71      581.72     11.59 o
  -4   2  16      766.99      730.71     24.38 o
  -3   2  16     3065.81     3054.23     74.53 o
  -2   2  16      266.44      255.60      8.66 o
  -1   2  16      873.71      944.06     16.48 o
   0   2  16       19.31       17.70      1.18 o
   1   2  16       40.06       39.80      1.41 o
   2   2  16       59.61       52.03      2.05 o
   3   2  16      153.69      147.58      5.06 o
   4   2  16        8.01        5.93      2.69 o
   5   2  16       13.39       11.72      2.66 o
   6   2  16       69.83      103.96      7.27 o
  -8   3  16       49.60       80.25      8.30 o
  -7   3  16        0.00       -1.48      5.04 o
  -6   3  16       16.86       12.80      2.77 o
  -5   3  16       39.93       28.64      2.79 o
  -4   3  16        2.00        6.06      3.84 o
  -3   3  16     1102.98     1055.27     19.22 o
  -2   3  16        7.02        2.24      8.15 o
  -1   3  16      810.82      867.64     12.66 o
   0   3  16      664.09      681.87     10.88 o
   1   3  16       20.91       17.64      1.67 o
   2   3  16      482.63      479.31      9.51 o
   3   3  16      298.68      293.36     20.24 o
   4   3  16       12.51       22.04      2.62 o
   5   3  16        7.87        6.46      2.59 o
  -8   4  16       11.03       18.68      3.50 o
  -7   4  16        0.78        3.34      4.68 o
  -6   4  16      183.62      176.26      9.76 o
  -5   4  16       60.59       74.22      4.04 o
  -4   4  16      176.12      171.12     14.74 o
  -3   4  16       21.92       16.06      2.88 o
  -2   4  16      163.13      164.91      9.45 o
  -1   4  16        0.01        0.74      2.76 o
   0   4  16      125.99      118.85      3.32 o
   1   4  16       36.55       31.92      1.87 o
   2   4  16      417.53      389.29      9.50 o
   3   4  16      357.07      360.87     12.36 o
   4   4  16       54.66       55.56      5.31 o
   5   4  16        7.05       30.78      7.23 o
  -7   5  16        2.54        4.00      2.17 o
  -6   5  16       18.98        8.42      7.44 o
  -5   5  16      151.27      127.25      5.59 o
  -4   5  16      544.35      549.15     23.07 o
  -3   5  16      105.27      108.80      8.51 o
  -2   5  16        5.19        3.47      1.45 o
  -1   5  16      132.41      134.68      4.57 o
   0   5  16      142.70      105.21      5.40 o
   1   5  16       13.23       17.09      2.09 o
   2   5  16        6.93        8.40      2.88 o
   3   5  16       14.25       10.59      3.34 o
   4   5  16       44.50       29.07      4.85 o
  -7   6  16       65.78       57.16      5.62 o
  -5   6  16       11.51       10.78      2.14 o
  -4   6  16      730.31      719.65     45.75 o
  -3   6  16      322.96      312.26     11.58 o
  -2   6  16       44.78       53.36     11.58 o
  -1   6  16      331.81      298.96     12.60 o
   0   6  16       18.88       24.44      2.91 o
   1   6  16        3.02        1.90      2.86 o
   2   6  16        2.92       12.70      6.75 o
   3   6  16       19.25       28.57      4.63 o
  -7   7  16       26.89       30.08      6.29 o
  -6   7  16        2.43        0.96      2.40 o
  -5   7  16        2.29        8.70      7.80 o
  -4   7  16       43.26       37.83      3.59 o
  -2   7  16       34.86       45.45      3.99 o
  -1   7  16      172.91      186.36     11.43 o
   0   7  16      482.15      484.78     17.07 o
   1   7  16        0.00       -3.82      3.34 o
  -6   8  16        0.01       -1.79      7.55 o
  -5   8  16        0.59       -1.70      5.28 o
  -4   8  16       10.46       12.92      5.02 o
  -3   8  16        9.21        8.14      4.78 o
  -2   8  16       11.28       26.94      4.35 o
  -1   8  16        1.56       -4.65      3.10 o
   0   8  16        0.03        0.48      3.87 o
   3  -9  17       16.19        8.67      6.29 o
   1  -8  17        5.13        1.90      4.32 o
   2  -8  17        1.28        8.40      3.31 o
   3  -8  17        0.82       11.72      3.07 o
   4  -8  17       28.65       20.19      3.89 o
   5  -8  17       24.32       24.73      3.87 o
   6  -8  17        0.06       -6.16      4.11 o
  -2  -7  17       12.30       33.04      7.66 o
  -1  -7  17       34.46       48.19      4.51 o
   0  -7  17       46.54       58.82      7.61 o
   1  -7  17       11.86       20.19      3.34 o
   2  -7  17        1.88       -0.96      2.14 o
   3  -7  17       21.75       19.23      3.39 o
   4  -7  17       86.33      100.50      4.66 o
   5  -7  17        7.37        1.70      2.91 o
   6  -7  17        3.94        9.32      5.02 o
  -3  -6  17        9.80       10.28      3.39 o
  -2  -6  17        5.72        4.56      2.91 o
  -1  -6  17        0.86        7.95      2.62 o
   0  -6  17        0.42       -3.64      2.42 o
   1  -6  17       69.58       72.89      4.75 o
   2  -6  17        1.11        0.96      2.14 o
   3  -6  17        6.05        5.33      9.02 o
   4  -6  17        0.01       -0.05      4.67 o
   5  -6  17        1.51       -3.27      2.18 o
   6  -6  17       70.88       83.58      8.16 o
   7  -6  17       30.22       40.56      6.89 o
  -3  -5  17       26.95       18.97      4.85 o
  -2  -5  17       27.95       22.04      3.34 o
  -1  -5  17       18.82       21.18      3.43 o
   0  -5  17       21.44       16.32      3.35 o
   1  -5  17       30.46       32.22      2.98 o
   2  -5  17       10.15        8.90      1.92 o
   3  -5  17       16.98        9.18      3.87 o
   4  -5  17       12.07       11.86      4.08 o
   5  -5  17       73.41       70.91     11.46 o
   6  -5  17      168.94      159.51      5.81 o
   7  -5  17        0.24        1.64      4.93 o
  -3  -4  17       63.57       87.01      7.23 o
  -2  -4  17       32.00       21.18      3.58 o
  -1  -4  17        1.36        0.00      2.40 o
   0  -4  17      213.59      199.84      6.61 o
   1  -4  17       39.38       39.93      3.31 o
   2  -4  17       17.49       14.90      1.60 o
   3  -4  17       74.71       71.01      2.99 o
   4  -4  17        7.68        6.77      3.96 o
   5  -4  17       84.59       89.40     15.19 o
   6  -4  17      287.61      278.28     18.59 o
   7  -4  17       62.67       58.37      4.01 o
  -4  -3  17        3.64       17.24      4.75 o
  -3  -3  17       61.61       73.35     11.15 o
  -2  -3  17      457.88      433.60     12.75 o
  -1  -3  17       69.99       94.67      4.12 o
   0  -3  17      292.88      298.75      8.89 o
   1  -3  17      193.66      197.51      5.32 o
   2  -3  17       75.05       80.23      8.23 o
   3  -3  17       36.10       35.96      3.70 o
   4  -3  17       40.19       43.33      3.89 o
   5  -3  17       84.40       89.75      9.62 o
   6  -3  17       21.73       27.03      7.72 o
   7  -3  17       24.28       23.83      3.49 o
  -6  -2  17        5.25       16.11      5.09 o
  -4  -2  17       15.11        4.66      4.32 o
  -3  -2  17       16.69       20.19      2.23 o
  -2  -2  17      273.49      290.51      8.98 o
  -1  -2  17       75.07       78.00      4.92 o
   0  -2  17        0.01       -1.57      3.01 o
   1  -2  17        3.97        2.99      1.41 o
   2  -2  17       42.42       54.59      2.91 o
   3  -2  17      194.56      205.87      5.04 o
   4  -2  17       22.52       25.37      9.15 o
   5  -2  17       31.05       18.07      2.86 o
   6  -2  17       95.16       87.91      4.92 o
   7  -2  17        4.11       17.79      5.52 o
  -7  -1  17       35.87       32.87      7.27 o
  -6  -1  17        1.61       14.30      3.98 o
  -5  -1  17        2.39        3.31      3.23 o
  -4  -1  17       32.55       33.76      8.73 o
  -3  -1  17        5.09        4.48      3.71 o
  -2  -1  17        0.68        9.08      8.02 o
  -1  -1  17     2662.00     2731.84     65.27 o
   1  -1  17     2332.82     2377.46     82.87 o
   2  -1  17      123.46      119.94      3.34 o
   3  -1  17       68.02       78.17      6.73 o
   4  -1  17       74.39       72.39     10.48 o
   5  -1  17      118.15      110.42      4.26 o
   6  -1  17       38.18       26.16      2.76 o
   7  -1  17        4.29        6.51      2.63 o
  -7   0  17        5.84        8.26      6.48 o
  -6   0  17       11.28       15.00     16.70 o
  -5   0  17      121.19      106.57      3.72 o
  -4   0  17       48.24       43.63      2.30 o
  -3   0  17        3.81        5.26      1.36 o
  -2   0  17       76.23       90.69     14.81 o
  -1   0  17     1813.46     1977.94     37.96 o
   0   0  17       35.58      250.77     14.57 o
   1   0  17      574.23      568.56     12.16 o
   2   0  17       20.67       30.32      4.83 o
   3   0  17      253.15      246.87     10.28 o
   4   0  17       14.93       12.66      3.85 o
   5   0  17        7.31        3.94      1.62 o
   6   0  17        5.67       14.41      3.17 o
   7   0  17        6.14        5.76      3.34 o
  -7   1  17        2.16        4.93      3.28 o
  -6   1  17       24.06       18.71      2.56 o
  -5   1  17       24.48       21.85      7.21 o
  -4   1  17      362.73      344.96     18.87 o
  -3   1  17      193.01      200.83      9.21 o
  -2   1  17        5.69        8.62      2.03 o
  -1   1  17       69.32       61.23      2.22 o
   0   1  17       10.36       17.17      2.53 o
   1   1  17       62.73       65.13      9.30 o
   2   1  17       45.22       37.24      1.86 o
   3   1  17        4.12       10.21      7.24 o
   4   1  17      285.87      248.70      5.76 o
   5   1  17       29.90       28.65      6.69 o
   6   1  17        6.91        3.12      2.62 o
  -7   2  17       18.03       36.73      3.60 o
  -6   2  17       65.51       58.91      3.28 o
  -5   2  17      268.03      243.25      7.23 o
  -4   2  17       48.44       58.08      8.31 o
  -3   2  17      346.30      310.99      6.76 o
  -2   2  17       83.54       68.91      2.63 o
  -1   2  17       52.39       64.07      4.60 o
   0   2  17      438.27      439.61     15.17 o
   1   2  17      662.82      646.81      9.73 o
   2   2  17      176.36      166.03     15.70 o
   3   2  17      702.22      685.92     15.46 o
   4   2  17       84.65       69.56      3.68 o
   5   2  17       61.19       55.77      3.94 o
   6   2  17       85.86       99.25      5.86 o
  -8   3  17       11.55       25.00      4.13 o
  -7   3  17        0.25        6.62      5.86 o
  -6   3  17      385.86      351.76     29.18 o
  -5   3  17       62.37       51.75      2.62 o
  -4   3  17       34.33       27.44      5.93 o
  -3   3  17      127.10      125.86      3.94 o
  -2   3  17      413.32      411.35      6.74 o
  -1   3  17      445.45      421.39      6.82 o
   0   3  17       38.34       22.78      4.42 o
   1   3  17      245.13      230.10      6.12 o
   2   3  17      102.17      100.25      3.27 o
   3   3  17        0.01       -3.34      2.88 o
   4   3  17        6.89        1.42      2.14 o
   5   3  17       30.54       47.32      4.06 o
  -8   4  17      167.11      177.81      8.50 o
  -7   4  17       11.92       14.89      3.58 o
  -6   4  17      146.62      180.09      6.53 o
  -5   4  17      483.70      443.04     18.68 o
  -4   4  17      266.49      256.80      5.49 o
  -3   4  17      286.14      277.92     20.08 o
  -2   4  17       35.83       36.24      4.19 o
  -1   4  17      131.26      110.47      2.99 o
   0   4  17        8.44        1.36      1.25 o
   1   4  17       44.15       43.35      8.93 o
   2   4  17       42.97       36.69      2.14 o
   3   4  17      139.02      141.99      7.75 o
   4   4  17        0.83       -0.48      4.35 o
  -7   5  17        0.02        0.96      2.64 o
  -6   5  17        8.65        8.67      2.64 o
  -5   5  17       74.55       78.00      3.84 o
  -4   5  17       48.53       65.30      9.42 o
  -3   5  17      327.73      328.15      9.74 o
  -2   5  17        2.75        4.09      4.80 o
  -1   5  17      552.26      538.06     13.02 o
   0   5  17        5.04        9.17      2.39 o
   1   5  17       13.98        7.18      2.66 o
   2   5  17       96.90       81.32      5.59 o
   3   5  17       49.22       61.22      6.07 o
   4   5  17        8.00       23.07      4.75 o
  -7   6  17       52.29       42.95      4.47 o
  -6   6  17       16.71       25.67      3.77 o
  -5   6  17        5.12       13.89      3.40 o
  -4   6  17        8.27        6.81      2.24 o
  -3   6  17      162.86      168.68      5.42 o
  -2   6  17        0.44       11.15      4.33 o
  -1   6  17      551.37      606.69     18.02 o
   0   6  17     1113.26     1070.91     28.40 o
   1   6  17       78.75       77.19      4.90 o
   2   6  17       26.34       19.90      4.30 o
   3   6  17        0.05        3.34      4.83 o
  -6   7  17        0.83        0.16      3.48 o
  -5   7  17        9.13        4.37      4.30 o
  -4   7  17       12.38        6.56      2.25 o
  -3   7  17       57.92       70.54      7.30 o
  -2   7  17        0.73        6.69      4.66 o
  -1   7  17        8.31        9.60      5.76 o
   0   7  17        4.02       13.25      4.06 o
   1   7  17        4.90        9.12      4.13 o
  -4   8  17        2.23        9.60      6.24 o
  -3   8  17       61.07       69.75      8.02 o
  -2   8  17       53.03       65.16      5.50 o
  -1   8  17       15.32       13.71      4.37 o
   0   8  17        4.60       -8.61      5.74 o
   0  -8  18        0.28        4.56      5.31 o
   1  -8  18      227.26      176.75      9.89 o
   2  -8  18      227.60      172.24     15.05 o
   3  -8  18        6.50       -0.96      2.88 o
   4  -8  18       56.20       52.82      5.19 o
   5  -8  18       10.45       10.28      4.78 o
  -1  -7  18       10.71       10.78      3.87 o
   0  -7  18       11.89       23.98      3.65 o
   1  -7  18        3.62        9.12      5.81 o
   2  -7  18        7.81        2.40      2.88 o
   3  -7  18        8.02       14.41      3.41 o
   4  -7  18       21.89       14.41      2.59 o
   5  -7  18        0.01       18.68      3.89 o
   6  -7  18        0.17       -6.88      4.59 o
  -3  -6  18        3.76       -7.53      5.02 o
  -2  -6  18       88.67       81.61      5.88 o
  -1  -6  18       96.45       95.89      5.47 o
   0  -6  18        3.31        3.34      2.62 o
   1  -6  18        2.11        8.67      3.10 o
   2  -6  18        0.27       -2.52      1.68 o
   3  -6  18       66.70       81.45      3.67 o
   4  -6  18      110.93      103.32     18.40 o
   5  -6  18       27.47       24.75      4.80 o
   6  -6  18       62.81       71.33      5.91 o
   7  -6  18       21.89       32.51     18.20 o
  -3  -5  18      147.54      173.46     10.61 o
  -2  -5  18       31.57       22.62      3.39 o
  -1  -5  18       16.08       11.72      2.86 o
   0  -5  18       10.24        8.22      3.47 o
   1  -5  18       39.38       40.05      8.62 o
   2  -5  18        7.35       10.91      4.96 o
   3  -5  18        0.80       12.86      5.76 o
   4  -5  18       75.17       81.91     11.75 o
   5  -5  18        1.21       -0.96      2.64 o
   6  -5  18       16.37       15.58      4.24 o
   7  -5  18        0.11       -1.36      2.88 o
  -2  -4  18      182.29      194.47     10.37 o
  -1  -4  18      174.25      184.24     10.08 o
   0  -4  18        4.71        2.92      1.57 o
   1  -4  18        0.19       -1.92      1.28 o
   2  -4  18       73.16       75.02     17.95 o
   3  -4  18        0.24        1.42      1.95 o
   4  -4  18       12.54       11.83      2.24 o
   5  -4  18       12.25       15.62      8.05 o
   6  -4  18       18.83       34.23     14.86 o
   7  -4  18       15.90        7.73      7.44 o
  -4  -3  18       12.37       35.03      5.69 o
  -2  -3  18        0.09        1.23      2.03 o
  -1  -3  18       88.94       89.96      4.09 o
   0  -3  18      842.72      833.78     21.51 o
   1  -3  18       78.31       60.41      2.88 o
   2  -3  18      284.79      285.18     16.19 o
   3  -3  18      139.61      141.12     10.31 o
   4  -3  18        3.36        4.46      2.01 o
   5  -3  18        0.46       10.49      6.37 o
   6  -3  18        1.63        1.29      2.62 o
   7  -3  18        0.03       10.65      4.45 o
  -6  -2  18       14.33        9.60      4.51 o
  -5  -2  18       21.15       22.99      4.30 o
  -4  -2  18        0.04        3.12      4.11 o
  -3  -2  18        1.65        1.63      3.84 o
  -2  -2  18      690.44      691.90     14.78 o
  -1  -2  18      452.77      500.61     18.73 o
   0  -2  18      280.11      294.93      8.84 o
   1  -2  18      572.79      633.32     23.24 o
   2  -2  18      113.44      111.82      6.99 o
   3  -2  18      308.83      321.72     23.76 o
   4  -2  18        5.23        6.36      1.87 o
   5  -2  18        2.79        0.75      1.49 o
   6  -2  18        0.88       -0.84      3.60 o
   7  -2  18       55.97       36.35      9.12 o
  -6  -1  18       18.68       17.04      3.48 o
  -5  -1  18       13.70       14.88      3.41 o
  -4  -1  18       65.27       65.42      4.01 o
  -3  -1  18       43.59       45.84      4.62 o
  -2  -1  18        0.21        0.18      1.45 o
  -1  -1  18     1371.50     1409.49     28.63 o
   0  -1  18       17.93       17.07      2.98 o
   1  -1  18      343.57      347.15     24.62 o
   2  -1  18       65.03       73.59      2.65 o
   3  -1  18      163.32      161.67      4.59 o
   4  -1  18       25.75       26.48      3.06 o
   5  -1  18       19.98       33.59      3.41 o
   6  -1  18       16.48       15.49      2.42 o
   7  -1  18        1.05       13.32      4.78 o
  -7   0  18        2.56        9.96      3.56 o
  -6   0  18      168.51      155.87     16.17 o
  -5   0  18      119.25      105.52      5.46 o
  -4   0  18        5.72        5.66      1.42 o
  -3   0  18       10.55       11.22      3.97 o
  -2   0  18      249.26      238.19      5.41 o
  -1   0  18       92.93       94.40      2.96 o
   0   0  18      241.61      258.06     10.71 o
   1   0  18      186.74      208.05      6.06 o
   2   0  18      202.90      189.83      5.37 o
   3   0  18      284.71      294.33      6.13 o
   4   0  18       22.79       19.10      8.80 o
   5   0  18        5.40       10.46      2.33 o
   6   0  18       36.57       30.91      2.85 o
   7   0  18        6.99       18.41      5.71 o
  -7   1  18        1.16        5.17      6.36 o
  -6   1  18       69.07       62.55      9.70 o
  -5   1  18      272.10      259.57      7.74 o
  -4   1  18      306.54      281.27      6.42 o
  -3   1  18       88.62       83.97      8.57 o
  -2   1  18      207.83      219.65      5.20 o
  -1   1  18       11.39       18.37      2.56 o
   0   1  18        4.13        0.24      2.18 o
   1   1  18      217.74      273.91      5.97 o
   2   1  18        0.01        9.26      7.08 o
   3   1  18     1492.54     1437.42     26.54 o
   4   1  18      819.56      755.58     17.05 o
   5   1  18        0.40        2.59      2.04 o
   6   1  18        7.70       19.50      4.37 o
  -7   2  18       17.39       25.36      2.73 o
  -6   2  18        2.44        5.07      4.91 o
  -5   2  18      116.14      101.91      6.22 o
  -4   2  18       26.30       27.29      2.62 o
  -3   2  18      218.51      228.48      5.46 o
  -2   2  18      697.89      663.31     17.56 o
  -1   2  18      222.26      240.35      5.43 o
   0   2  18       74.26       77.49      7.53 o
   1   2  18       46.57       39.17      3.34 o
   2   2  18     1300.10     1266.05     19.60 o
   3   2  18      118.92       97.17      6.31 o
   4   2  18        7.82        3.11      5.40 o
   5   2  18       14.44       18.41      3.05 o
   6   2  18        4.41        1.90      2.86 o
  -7   3  18       33.70       30.04      6.55 o
  -6   3  18       19.91       29.39      2.37 o
  -5   3  18       24.09       22.61      2.25 o
  -4   3  18       57.76       62.56      3.63 o
  -3   3  18        0.63        4.31      1.54 o
  -2   3  18      230.92      210.61      4.15 o
  -1   3  18       37.21       44.61     11.09 o
   0   3  18      222.83      225.11      8.98 o
   1   3  18       90.26      101.84      6.05 o
   2   3  18      113.32      118.89      5.77 o
   3   3  18       92.75       87.20      5.87 o
   4   3  18        0.53        5.76      2.38 o
   5   3  18        9.41       20.89      3.41 o
  -7   4  18       25.36       28.68      3.43 o
  -6   4  18        0.11       12.18      3.77 o
  -5   4  18       15.67       21.97      7.87 o
  -4   4  18       41.92       33.92      8.62 o
  -3   4  18       22.36       20.06      1.62 o
  -2   4  18      241.13      216.69      9.88 o
  -1   4  18       81.90       86.22      2.73 o
   0   4  18      325.78      320.64      6.84 o
   1   4  18      730.87      721.52     13.70 o
   2   4  18      366.66      360.25      8.24 o
   3   4  18       25.75       11.31      3.12 o
   4   4  18       31.44       37.26      5.11 o
  -7   5  18       12.04       27.92      4.25 o
  -6   5  18       22.42       31.98      3.34 o
  -5   5  18       22.73       34.21      4.37 o
  -4   5  18      167.70      160.64     19.72 o
  -3   5  18      609.86      581.47     15.95 o
  -2   5  18       51.58       48.19      2.79 o
  -1   5  18      207.92      209.64      6.66 o
   0   5  18      958.40      974.02     20.20 o
   1   5  18      874.83      900.57     21.97 o
   2   5  18        4.94       -1.20      3.15 o
   3   5  18        4.25        5.26      3.34 o
  -7   6  18        4.18        2.64      3.39 o
  -6   6  18       46.42       51.82      5.87 o
  -5   6  18       42.67       54.42      3.88 o
  -4   6  18      332.00      346.51      9.60 o
  -3   6  18      250.76      224.00      6.66 o
  -2   6  18       86.29       92.00      7.44 o
  -1   6  18      119.76      131.83      9.24 o
   0   6  18      299.60      327.39      9.53 o
   1   6  18        2.78        1.20      2.66 o
   2   6  18        2.13        3.82      4.30 o
  -6   7  18        0.67        8.14      5.53 o
  -5   7  18       13.45       19.95      8.42 o
  -4   7  18        0.09       -2.86      2.17 o
  -3   7  18       16.08       21.00      4.37 o
  -2   7  18       40.84       52.60      7.78 o
  -1   7  18        0.88        9.05      2.98 o
   0   7  18       89.69      105.21      7.32 o
   1   7  18        2.57       -5.04      4.59 o
  -5   8  18        0.00       -4.52      3.01 o
  -4   8  18       84.75      112.34      9.53 o
  -3   8  18       27.12       19.50      5.33 o
  -2   8  18       72.54       86.14      8.04 o
  -1   8  18       11.96        3.34      4.08 o
   0  -8  19        0.62       -4.32      5.28 o
   1  -8  19        6.35        2.40      2.88 o
   2  -8  19        9.50       16.85      3.82 o
   3  -8  19        1.10        2.16      4.32 o
   4  -8  19       56.14       64.68      5.74 o
   5  -8  19        0.59       -5.04      4.80 o
  -2  -7  19        0.99        6.70      6.00 o
  -1  -7  19        0.01       -0.48      2.91 o
   0  -7  19        8.91        8.67      3.10 o
   1  -7  19        0.18       -1.70      4.35 o
   2  -7  19        1.30        7.44      2.88 o
   3  -7  19        8.29        7.18      2.16 o
   4  -7  19        0.19        4.78      2.38 o
   5  -7  19        0.08       -0.24      2.42 o
   6  -7  19       34.73       11.31      5.52 o
  -3  -6  19       72.08       70.27      5.45 o
  -2  -6  19       44.88       70.78      8.36 o
  -1  -6  19       26.44       32.70      3.89 o
   0  -6  19        7.86        7.95      2.88 o
   1  -6  19       10.96       13.25      3.39 o
   2  -6  19        3.75       -0.96      2.14 o
   3  -6  19        1.09        0.00      2.40 o
   4  -6  19        0.02        4.77      2.30 o
   5  -6  19       30.62       31.52      2.80 o
   6  -6  19       22.44       31.48      5.15 o
   7  -6  19       39.03       47.89      9.14 o
  -2  -5  19       24.61       35.03      6.41 o
  -1  -5  19       57.81       53.04      4.30 o
   0  -5  19       14.03        9.36      3.64 o
   1  -5  19       18.34       14.79      4.09 o
   2  -5  19       38.14       35.65      5.51 o
   3  -5  19       84.46       80.99      3.96 o
   4  -5  19       88.59       68.36     17.72 o
   5  -5  19       93.81      106.89     20.08 o
   6  -5  19       50.58       56.28      4.29 o
   7  -5  19        1.98       -5.31      3.54 o
  -2  -4  19        1.75       -2.64      2.62 o
  -1  -4  19       75.95       92.29      7.44 o
   0  -4  19        2.32        9.03      9.46 o
   1  -4  19       16.53       21.28      4.42 o
   2  -4  19      300.27      321.48     10.47 o
   3  -4  19      256.63      284.07      7.62 o
   4  -4  19       53.94       60.21     17.38 o
   5  -4  19        0.71        8.44      3.96 o
   6  -4  19        0.17       -3.39      2.37 o
   7  -4  19        2.14       -3.06      2.80 o
  -5  -3  19        3.58        5.76      4.32 o
  -4  -3  19       19.80       13.49      4.32 o
  -2  -3  19       23.21       26.70      2.14 o
  -1  -3  19       24.24       29.75      4.39 o
   1  -3  19       85.52       81.57      8.28 o
   2  -3  19      330.19      330.08     11.98 o
   3  -3  19      160.67      169.05      4.92 o
   4  -3  19        1.53       -2.16      2.64 o
   5  -3  19      218.30      218.95      5.50 o
   6  -3  19        8.44       11.72      4.57 o
   7  -3  19       23.47       26.74      3.67 o
  -5  -2  19        4.11       -4.32      4.06 o
  -4  -2  19        4.08        7.16      2.80 o
  -3  -2  19       44.19       43.98      2.48 o
  -2  -2  19        1.22       -1.17      1.64 o
  -1  -2  19       81.08       73.97     10.23 o
   0  -2  19     1051.96     1094.67     56.96 o
   1  -2  19      241.60      297.42      8.55 o
   2  -2  19      722.68      698.57     30.12 o
   3  -2  19      482.57      470.95     26.61 o
   4  -2  19        1.35        1.19      2.50 o
   5  -2  19        0.55        8.39      7.11 o
   6  -2  19        2.92       10.42      2.26 o
   7  -2  19        3.90        9.76      2.58 o
  -6  -1  19       10.37       15.65     10.06 o
  -5  -1  19       35.67       24.90      5.71 o
  -4  -1  19        4.43        3.82      2.18 o
  -3  -1  19      109.49      103.31      4.74 o
  -2  -1  19       26.73       32.83      5.29 o
  -1  -1  19      175.95      199.43      5.75 o
   0  -1  19       52.64       63.43      5.67 o
   1  -1  19      291.87      359.26     38.43 o
   2  -1  19        1.11        3.98      1.12 o
   3  -1  19        9.11        2.75      5.05 o
   4  -1  19      524.82      518.38     15.21 o
   5  -1  19      174.55      172.18     10.34 o
   6  -1  19        1.63        7.33      2.60 o
   7  -1  19        0.39        3.58      3.82 o
  -7   0  19       14.66       20.02      4.21 o
  -6   0  19        6.51        3.34      5.26 o
  -5   0  19      710.08      686.60     16.83 o
  -4   0  19      836.07      801.40     14.89 o
  -3   0  19       76.00       62.69      3.42 o
  -2   0  19      319.11      303.75     14.85 o
  -1   0  19       17.06       28.12      5.29 o
   0   0  19      164.94      163.83      6.17 o
   1   0  19      800.70      857.06     17.61 o
   2   0  19      656.62      653.74     24.40 o
   3   0  19      112.35      132.27      5.01 o
   4   0  19     1531.65     1637.82     95.43 o
   5   0  19       30.35       33.17      2.44 o
   6   0  19        0.04        8.42      8.03 o
   7   0  19        0.21        8.14      6.99 o
  -6   1  19        1.33        2.81      2.36 o
  -5   1  19      106.26      105.45      5.89 o
  -4   1  19     2056.06     1947.77     33.35 o
  -3   1  19      416.25      416.70      8.71 o
  -2   1  19        4.71        8.42      1.43 o
  -1   1  19       43.55       44.11      6.47 o
   0   1  19       41.58       39.37      4.27 o
   1   1  19        2.43        6.89      3.59 o
   2   1  19      840.19      824.82     13.67 o
   3   1  19      410.87      452.67      8.40 o
   4   1  19        5.86        7.72      2.10 o
   5   1  19        1.72        6.30      2.14 o
   6   1  19       52.00       49.48      5.45 o
  -7   2  19       75.30       80.81      6.40 o
  -6   2  19       33.63       38.40      2.71 o
  -5   2  19       63.12       57.93      7.09 o
  -4   2  19       43.61       46.71      2.85 o
  -3   2  19       86.70       81.47      3.17 o
  -2   2  19       23.16       24.50      1.84 o
  -1   2  19        5.34        6.83      3.83 o
   0   2  19       25.17       18.02      1.92 o
   1   2  19      771.34      762.20     12.75 o
   2   2  19        1.44        3.98      6.94 o
   3   2  19      162.57      147.17      7.81 o
   4   2  19      187.07      153.50      5.24 o
   5   2  19        2.83       14.89      2.64 o
   6   2  19       29.24       59.78      5.98 o
  -7   3  19        2.07       -0.34      3.36 o
  -6   3  19        9.93       20.84      2.29 o
  -5   3  19       78.70       71.06      3.89 o
  -4   3  19      712.47      687.19     13.18 o
  -3   3  19      185.24      181.26      4.57 o
  -2   3  19      222.70      216.02      5.45 o
  -1   3  19       54.33       48.42      1.76 o
   0   3  19      276.47      263.75     17.57 o
   1   3  19      211.12      214.69     11.74 o
   2   3  19       55.81       55.02      2.89 o
   3   3  19      142.09      126.42      6.16 o
   4   3  19        2.80       13.25      2.59 o
   5   3  19       21.74       40.74      4.56 o
  -7   4  19        2.76        7.29      8.16 o
  -6   4  19      239.28      244.01      6.51 o
  -5   4  19       57.72       53.03     11.16 o
  -4   4  19       25.04       28.50      3.28 o
  -3   4  19       17.80       17.56      2.04 o
  -2   4  19      920.50      885.27     30.79 o
  -1   4  19        4.33        5.72      3.83 o
   0   4  19      398.60      413.91      9.46 o
   1   4  19        0.00        0.70      2.52 o
   2   4  19       87.63       61.70      5.11 o
   3   4  19        0.01       -4.36      2.91 o
   4   4  19       13.45        5.26      3.34 o
  -7   5  19       50.28       62.68     15.73 o
  -6   5  19       57.01       70.78      4.34 o
  -5   5  19        9.65       19.00      8.88 o
  -4   5  19      501.74      451.35     42.21 o
  -3   5  19     1139.17     1158.02     24.93 o
  -2   5  19      305.86      309.95     14.07 o
  -1   5  19        2.31        4.63      1.29 o
   0   5  19      197.75      209.88      6.75 o
   1   5  19      104.41      109.20      4.17 o
   2   5  19       57.59       41.34      4.39 o
   3   5  19        0.40        1.90      4.32 o
  -7   6  19        0.60        8.65      3.35 o
  -6   6  19        0.11       11.80      6.15 o
  -5   6  19       19.82       20.53      3.01 o
  -4   6  19       62.30       56.33      5.79 o
  -3   6  19       85.83       84.29      4.37 o
  -2   6  19        1.80        0.04      5.04 o
  -1   6  19        4.71       14.65      5.33 o
   0   6  19        0.09       -1.33      2.06 o
   1   6  19       14.22       12.27      3.15 o
   2   6  19       21.87       19.90      4.15 o
  -6   7  19       93.17       83.09      4.95 o
  -5   7  19        3.47        0.53      3.60 o
  -4   7  19      199.27      199.67      9.93 o
  -3   7  19        0.04        2.16      4.78 o
  -2   7  19        3.43        6.81      3.47 o
  -1   7  19      108.22       89.23     18.57 o
   0   7  19        3.10       11.52      3.58 o
   1   7  19        8.74        2.64      6.00 o
  -5   8  19       15.98       24.73      6.00 o
  -4   8  19        2.55       -6.22      4.56 o
  -3   8  19       25.16       26.94      5.95 o
  -1   8  19       10.26       11.31      5.74 o
   0  -8  20       27.84       30.78      8.43 o
   1  -8  20       59.47       70.01      5.19 o
   2  -8  20       28.83       32.34      4.75 o
   3  -8  20       23.62       12.92      3.55 o
   4  -8  20        2.19       20.19      5.98 o
   5  -8  20        7.51       13.25      3.84 o
  -1  -7  20        1.53        7.18      3.15 o
   0  -7  20        0.27        2.64      2.88 o
   1  -7  20        5.19       15.37      3.41 o
   2  -7  20        0.05       -3.93      2.62 o
   3  -7  20       14.07        9.60      2.40 o
   4  -7  20       25.44       34.12      3.43 o
   5  -7  20       35.70       41.15      4.37 o
   6  -7  20       36.62       31.45      4.51 o
  -3  -6  20        0.06        0.48      3.39 o
  -2  -6  20        2.15       -0.48      3.39 o
  -1  -6  20       14.83       26.63      4.15 o
   0  -6  20       18.96       23.07      3.43 o
   1  -6  20        2.59        0.96      2.40 o
   2  -6  20        7.06        4.56      1.92 o
   3  -6  20        9.48        7.08      4.56 o
   4  -6  20       53.16       54.35      3.43 o
   5  -6  20      121.42      129.14      5.01 o
   6  -6  20      219.62      211.47     14.60 o
   7  -6  20       49.29       50.79      4.94 o
  -1  -5  20       24.91       29.75      3.39 o
   0  -5  20       18.42       21.90      2.44 o
   1  -5  20        8.93       10.86      2.79 o
   2  -5  20      140.85      146.33      4.70 o
   3  -5  20      110.33      122.59     23.41 o
   4  -5  20      103.72      114.77      4.69 o
   5  -5  20       52.47       65.01     11.90 o
   6  -5  20      128.12      123.31     14.27 o
   7  -5  20       25.27       33.52      3.67 o
  -2  -4  20       25.04       33.40      5.55 o
  -1  -4  20       52.30       47.11      5.52 o
   0  -4  20      105.30       87.00     11.70 o
   1  -4  20       16.76       17.55      4.19 o
   2  -4  20        0.00       -0.53      2.15 o
   3  -4  20        1.01       -0.67      4.56 o
   4  -4  20       42.20       47.64      3.04 o
   5  -4  20       27.23       20.37      4.24 o
   6  -4  20       72.92       59.47      3.63 o
   7  -4  20        8.47        7.21      2.70 o
  -5  -3  20        5.10       -6.12      4.08 o
  -2  -3  20       76.33       71.91      4.40 o
  -1  -3  20      287.96      283.32     16.47 o
   0  -3  20      279.38      258.78      8.63 o
   1  -3  20      231.86      226.12      6.20 o
   2  -3  20       48.00       49.41      2.55 o
   3  -3  20       21.66       22.53      5.82 o
   4  -3  20       27.94       36.82      7.41 o
   5  -3  20       72.19       69.66     13.01 o
   6  -3  20       23.75       42.56     10.28 o
   7  -3  20        4.10        0.91      5.16 o
  -6  -2  20        1.54        6.22      4.32 o
  -5  -2  20       36.11       41.91      4.68 o
  -4  -2  20        3.09        9.32      4.83 o
  -3  -2  20        3.66        5.84      1.51 o
  -2  -2  20       33.47       26.94      2.91 o
  -1  -2  20      317.28      328.79     38.39 o
   0  -2  20     1901.25     1935.11     45.76 o
   1  -2  20      985.87     1028.79     21.68 o
   2  -2  20       14.76       14.87      6.34 o
   3  -2  20        0.00       -0.25      4.67 o
   4  -2  20       48.05       38.11      5.40 o
   5  -2  20       19.02       10.48      4.69 o
   6  -2  20        0.52        6.01      6.36 o
   7  -2  20        6.08       10.39      5.27 o
  -6  -1  20        8.46       11.00      5.04 o
  -5  -1  20      226.39      187.05      8.38 o
  -4  -1  20      437.80      465.73     11.37 o
  -3  -1  20        0.13        0.00      2.40 o
  -2  -1  20        0.38        8.67      3.84 o
  -1  -1  20      285.55      286.67      7.28 o
   0  -1  20       22.35       28.52      2.17 o
   1  -1  20       72.53       94.52      6.54 o
   2  -1  20      162.95      174.77      4.39 o
   3  -1  20      125.30      133.91      8.60 o
   4  -1  20      137.95      133.99      4.14 o
   5  -1  20      110.44      115.71      9.98 o
   6  -1  20        1.63        7.10      2.18 o
   7  -1  20        6.27        5.74      4.65 o
  -7   0  20        5.50        3.82      6.48 o
  -6   0  20      130.84      134.03      7.71 o
  -5   0  20      323.22      331.06      9.80 o
  -4   0  20      984.48      978.40     18.16 o
  -3   0  20     1301.11     1247.56     38.88 o
  -2   0  20     1724.80     1702.01     29.37 o
  -1   0  20     1185.08     1264.51     52.34 o
   0   0  20       97.89       99.76      4.92 o
   1   0  20        1.11       -1.29      3.60 o
   2   0  20       10.88        9.15      1.83 o
   3   0  20     1011.13     1000.96     49.83 o
   4   0  20        4.87       -2.13      2.04 o
   5   0  20       38.31       29.70      8.52 o
   6   0  20        4.93        5.02      5.39 o
  -7   1  20       25.29       50.01      6.65 o
  -6   1  20        0.08        2.19      2.35 o
  -5   1  20        0.06       -6.61      7.07 o
  -4   1  20        0.55       -2.29      2.48 o
  -3   1  20      657.68      644.60     12.23 o
  -2   1  20      251.23      202.92      7.68 o
  -1   1  20      664.73      720.36     17.48 o
   0   1  20      152.18      179.36      4.76 o
   1   1  20      208.60      165.25      6.58 o
   2   1  20      233.70      271.90     17.03 o
   3   1  20      298.67      303.40      9.16 o
   4   1  20       46.52       44.18      4.73 o
   5   1  20        7.78       10.26      3.94 o
   6   1  20       15.20       17.24      3.60 o
  -7   2  20        2.80       13.95      3.82 o
  -6   2  20       61.64       57.67      4.21 o
  -5   2  20       55.01       47.50      3.73 o
  -4   2  20      622.83      612.71     11.93 o
  -3   2  20       46.28       35.13      2.83 o
  -2   2  20      317.33      322.48      6.88 o
  -1   2  20        5.22        4.43      4.92 o
   0   2  20       47.32       52.48      3.76 o
   1   2  20       13.95       17.97      1.62 o
   2   2  20      853.54      801.05     39.54 o
   3   2  20     1099.72     1036.79     19.00 o
   4   2  20      123.69       94.09      4.51 o
   5   2  20       31.88       26.63      3.19 o
  -7   3  20       41.22       25.77      3.04 o
  -6   3  20        8.59        8.39      2.13 o
  -5   3  20      101.00       67.97     12.72 o
  -4   3  20      712.87      695.11     13.87 o
  -3   3  20      615.40      645.37     20.88 o
  -2   3  20      364.66      354.13      7.83 o
  -1   3  20        1.49        0.53      1.27 o
   0   3  20       74.87       76.11      3.24 o
   1   3  20        5.73        6.25      1.70 o
   2   3  20      110.15      100.37      3.71 o
   3   3  20       65.35       70.27      4.15 o
   4   3  20       63.64       53.71      4.54 o
   5   3  20       13.92       18.97      3.65 o
  -7   4  20       90.45       84.77      4.04 o
  -6   4  20        0.75       -3.39      2.26 o
  -5   4  20        2.57       -2.64      1.76 o
  -4   4  20      761.93      809.89     27.90 o
  -3   4  20     1660.31     1673.17     25.88 o
  -2   4  20      275.29      258.14      6.51 o
  -1   4  20      473.81      473.31     23.56 o
   0   4  20      102.79       94.38      3.60 o
   1   4  20       40.19       35.02      4.74 o
   2   4  20       48.81       46.46      7.32 o
   3   4  20       48.57       52.36      4.71 o
  -7   5  20       19.05       15.77      3.08 o
  -6   5  20       52.43       74.41     14.85 o
  -5   5  20       38.99       35.38      5.75 o
  -4   5  20       21.18       13.75      5.99 o
  -3   5  20       48.72       60.70     10.53 o
  -2   5  20       84.04       79.36     12.68 o
  -1   5  20       95.46       94.21      5.16 o
   0   5  20      364.56      321.96     10.56 o
   1   5  20        6.93        1.44      3.01 o
   2   5  20       22.76       17.00      3.84 o
   3   5  20        4.14       20.60      4.51 o
  -7   6  20        0.00       18.33      6.27 o
  -6   6  20       16.63       22.21      5.75 o
  -5   6  20        8.15       18.30      5.01 o
  -4   6  20        0.01       -1.06      2.00 o
  -3   6  20       41.05       38.58     12.98 o
  -2   6  20        4.10        9.58      8.61 o
  -1   6  20       94.40      104.63     10.43 o
   0   6  20        8.41        3.40      2.31 o
   1   6  20        4.48        2.40      2.64 o
   2   6  20        1.54       -6.16      4.11 o
  -6   7  20        2.33       -1.11      9.23 o
  -5   7  20       16.32       31.47     14.60 o
  -4   7  20      120.63      112.38     11.07 o
  -3   7  20       31.37       34.86      6.22 o
  -2   7  20       49.62       50.17     10.59 o
  -1   7  20       16.16        9.16      6.01 o
   1   7  20        8.84       21.18      6.27 o
  -4   8  20       15.21       26.51      4.35 o
  -3   8  20        1.45       10.59      5.55 o
  -2   8  20       24.86       51.69      8.23 o
  -1   8  20        0.15       -4.06      5.07 o
   1  -8  21        6.78        7.18      3.31 o
   2  -8  21       13.30       17.77      4.32 o
   3  -8  21        0.06       -4.78      4.06 o
   4  -8  21        0.51        9.60      3.65 o
   5  -8  21        0.94        1.20      4.08 o
  -1  -7  21       17.48       14.17      3.84 o
   0  -7  21        0.20        3.82      3.34 o
   1  -7  21        1.61        3.82      2.59 o
   2  -7  21        0.23        1.90      2.86 o
   3  -7  21        8.22        7.95      2.45 o
   4  -7  21        0.51        2.64      3.12 o
   5  -7  21       14.44        9.12      2.91 o
  -3  -6  21       11.95       14.65      3.79 o
  -2  -6  21        9.13        8.86      3.31 o
  -1  -6  21        0.21        1.20      2.91 o
   0  -6  21       13.13       13.25      3.17 o
   1  -6  21        4.94        6.22      3.10 o
   2  -6  21        3.56        4.78      1.90 o
   3  -6  21       32.40       27.23      8.14 o
   4  -6  21        8.13        7.70      4.68 o
   5  -6  21       38.22       42.89      7.18 o
   6  -6  21      142.68      156.65      7.74 o
  -1  -5  21       49.43       52.36      6.96 o
   0  -5  21       21.38       33.89      3.84 o
   1  -5  21        7.19       13.25      2.38 o
   2  -5  21       71.16       75.12     14.48 o
   3  -5  21       30.92       35.37      3.33 o
   4  -5  21        0.36       -1.86      3.24 o
   5  -5  21        0.74        0.50      9.59 o
   6  -5  21        7.84       22.62      7.77 o
   7  -5  21        4.69       10.93      3.25 o
  -2  -4  21       17.64       16.55      4.33 o
  -1  -4  21        2.61        2.64      3.63 o
   0  -4  21        0.08        0.48      2.76 o
   1  -4  21       37.40       27.42      2.59 o
   2  -4  21       30.43       28.52      2.70 o
   3  -4  21        8.18       11.35     10.54 o
   4  -4  21        0.03       -0.99      6.22 o
   5  -4  21        5.94        6.00      2.88 o
   6  -4  21       64.44       77.05      9.48 o
   7  -4  21        1.70       -0.69      4.90 o
  -5  -3  21        3.48       -5.04      4.11 o
  -3  -3  21        0.05       11.31      3.87 o
  -1  -3  21      382.81      408.24     16.28 o
   0  -3  21      249.18      243.31     18.09 o
   1  -3  21      717.75      727.73     15.89 o
   2  -3  21      198.67      206.06     12.20 o
   3  -3  21        1.25       -2.61      2.63 o
   4  -3  21        2.72       11.00      5.04 o
   5  -3  21        0.60       -4.60      4.68 o
   6  -3  21       55.23       53.17      7.61 o
   7  -3  21        0.01        1.84      4.18 o
  -6  -2  21        1.97       -6.52      4.35 o
  -5  -2  21        4.56       13.68      5.67 o
  -4  -2  21       26.83       35.61      9.63 o
  -3  -2  21       10.94        1.90      4.54 o
  -2  -2  21       43.55       41.22      4.15 o
  -1  -2  21      161.39      177.57     10.32 o
   0  -2  21      326.96      344.94     16.42 o
   1  -2  21      497.23      532.89     13.29 o
   2  -2  21        2.96        1.98      2.03 o
   3  -2  21      132.50      125.92     10.83 o
   4  -2  21        1.02       13.33      2.43 o
   5  -2  21      240.01      264.88     29.00 o
   6  -2  21       58.34       56.83      3.97 o
   7  -2  21        0.01       -4.88     11.52 o
  -6  -1  21        8.27        9.08      5.17 o
  -5  -1  21       84.42       68.35      9.02 o
  -4  -1  21      309.67      295.93     15.32 o
  -3  -1  21      655.76      641.22     20.90 o
  -2  -1  21        0.03        5.28      7.80 o
  -1  -1  21        5.45       -0.45      1.96 o
   0  -1  21      145.84      169.99      6.42 o
   1  -1  21        2.61        1.70      1.79 o
   2  -1  21       18.84       21.50      6.03 o
   3  -1  21      420.64      373.94     16.60 o
   4  -1  21       17.41        9.28      2.17 o
   5  -1  21       92.67       79.11      3.50 o
   6  -1  21        3.58       -3.31      6.35 o
   7  -1  21       28.46       24.29      3.66 o
  -7   0  21       10.44        6.88     15.01 o
  -6   0  21       24.13       24.33      9.42 o
  -5   0  21       33.55       37.45      4.18 o
  -4   0  21       21.29       13.82      5.05 o
  -3   0  21        2.27        4.12      1.41 o
  -2   0  21       16.38       23.01      5.87 o
  -1   0  21      365.83      353.86     10.72 o
   0   0  21      253.20      238.53      7.94 o
   1   0  21        1.33        0.40      1.50 o
   2   0  21      641.17      658.01     51.62 o
   3   0  21      201.20      184.60      7.78 o
   4   0  21        8.87       15.64      2.86 o
   5   0  21      112.90      104.10      7.89 o
   6   0  21       47.43       53.28      3.86 o
  -7   1  21        0.95       -7.85      5.23 o
  -6   1  21      108.66      115.96      6.67 o
  -5   1  21      211.70      186.33      5.22 o
  -4   1  21      345.67      302.42      7.89 o
  -3   1  21        3.09       -1.22      5.02 o
  -2   1  21      827.26      778.91     14.36 o
  -1   1  21       88.15       94.65      6.65 o
   0   1  21       14.72       16.35      3.12 o
   1   1  21       82.49       79.77      7.44 o
   2   1  21      604.64      607.08     11.78 o
   3   1  21       70.46       67.43      2.75 o
   4   1  21      126.00      102.44      8.17 o
   5   1  21       49.58       66.17      4.27 o
   6   1  21        1.95        8.67      2.93 o
  -7   2  21       28.72       30.57     16.22 o
  -6   2  21       22.97       20.36      8.66 o
  -5   2  21      594.65      501.49     19.42 o
  -4   2  21      163.22      144.72     16.15 o
  -3   2  21      719.47      688.74     21.55 o
  -2   2  21        6.76        7.03      3.48 o
  -1   2  21      122.67      132.99      3.65 o
   0   2  21      258.63      228.15      7.45 o
   1   2  21        1.25       -2.07      1.38 o
   2   2  21      584.42      621.87     14.38 o
   3   2  21       38.53       39.41      4.68 o
   4   2  21        3.52       -1.90      2.40 o
   5   2  21       10.87        5.04      3.34 o
  -7   3  21        1.97        0.24      2.06 o
  -6   3  21        1.36       -2.78      1.94 o
  -5   3  21        2.03        3.21      2.01 o
  -4   3  21       64.95       59.13      8.32 o
  -3   3  21      677.15      670.28     13.32 o
  -2   3  21      646.72      643.90     12.50 o
  -1   3  21      448.11      419.30      8.52 o
   0   3  21      324.03      288.39      8.96 o
   1   3  21      153.53      165.51      6.03 o
   2   3  21      117.11      106.42     10.32 o
   3   3  21        0.82        1.42      2.14 o
   4   3  21      138.15      126.19      5.91 o
   5   3  21        9.53       18.97      4.32 o
  -7   4  21        4.51        2.96      2.58 o
  -6   4  21       22.04       31.17      3.10 o
  -5   4  21       16.06        6.64      4.90 o
  -4   4  21       25.62       20.85      3.01 o
  -3   4  21       29.70       31.70      2.01 o
  -2   4  21       11.96       10.67      4.20 o
  -1   4  21      152.54      148.14     14.56 o
   0   4  21     1794.39     1769.73     35.20 o
   1   4  21      620.82      678.17     17.08 o
   2   4  21       46.18       41.72      4.95 o
   3   4  21       14.90       18.03      3.82 o
   4   4  21        3.82       12.92      4.35 o
  -7   5  21       20.56       11.79      4.81 o
  -6   5  21        1.31       -2.48      2.15 o
  -5   5  21       96.57      104.87      9.84 o
  -4   5  21      199.85      186.57     20.97 o
  -3   5  21       21.02       21.19      2.80 o
  -2   5  21       79.58       76.92      5.16 o
  -1   5  21        2.97        1.20      1.68 o
   0   5  21       91.11       82.16      4.78 o
   1   5  21      152.06      160.57      7.19 o
   2   5  21       11.62       23.98      4.11 o
  -6   6  21        0.00        3.77      4.06 o
  -5   6  21        0.00        4.77      2.52 o
  -4   6  21        1.03        6.82      3.48 o
  -3   6  21      111.51      108.84      3.78 o
  -2   6  21      235.72      223.24      9.00 o
  -1   6  21       81.81       91.43      8.16 o
   0   6  21       34.50       37.76      4.00 o
   1   6  21        0.68       -0.72      2.40 o
   2   6  21        1.26       -3.34      3.12 o
  -6   7  21        5.64       -2.61      3.48 o
  -5   7  21        0.38        0.01      4.93 o
  -4   7  21       19.51       29.03      4.67 o
  -3   7  21        6.98        8.40      5.47 o
  -2   7  21       40.04       42.07     11.50 o
  -1   7  21       43.05       52.86      4.32 o
   0   7  21       35.13       34.86      4.75 o
  -4   8  21        2.92       -1.20      5.04 o
  -2   8  21       48.52       34.12      4.90 o
   1  -8  22        0.43        6.22      3.31 o
   2  -8  22        0.96       15.13      3.87 o
   4  -8  22       47.58       29.58      4.39 o
  -1  -7  22        0.66        2.16      3.15 o
   0  -7  22       10.56       18.97      6.22 o
   1  -7  22        7.02        0.00      2.40 o
   2  -7  22        1.08        0.24      2.66 o
   3  -7  22       19.23       17.00      2.69 o
   4  -7  22       13.86        7.95      4.11 o
   5  -7  22        1.62       -4.25      2.83 o
   6  -7  22       55.27       65.42      6.27 o
  -2  -6  22       27.05       39.18      7.75 o
   0  -6  22       26.61       25.52      3.60 o
   1  -6  22        8.99       12.05      3.34 o
   2  -6  22       25.32       24.27      3.82 o
   3  -6  22        7.38       11.65      9.02 o
   4  -6  22        0.58       12.89      2.72 o
   5  -6  22        1.77       18.03      6.19 o
   6  -6  22       58.42       46.10      8.74 o
  -3  -5  22        1.39       -6.12      4.08 o
  -1  -5  22       37.16       29.07      3.84 o
   0  -5  22       39.61       37.76      3.15 o
   1  -5  22      243.99      237.41      6.49 o
   2  -5  22       63.59       66.93      6.64 o
   3  -5  22       15.42       22.34      2.35 o
   4  -5  22        8.37        9.49      5.28 o
   5  -5  22        0.96       18.15      4.45 o
   6  -5  22        1.02       -1.95      3.22 o
   7  -5  22        0.38        2.63     13.78 o
  -2  -4  22       55.74       46.26      6.31 o
  -1  -4  22      515.74      537.31     23.70 o
   0  -4  22      216.69      201.59      6.51 o
   1  -4  22      380.94      372.48      8.31 o
   2  -4  22      181.32      199.53      9.33 o
   3  -4  22       52.91       59.27      5.85 o
   4  -4  22       12.57       18.41      2.21 o
   5  -4  22        0.37        4.67      3.24 o
   6  -4  22       16.05       22.38      2.98 o
   7  -4  22       18.53       11.47      2.79 o
  -5  -3  22        7.16       35.22      6.07 o
  -3  -3  22        2.00       -1.20      3.39 o
  -2  -3  22       34.39       26.46      4.63 o
  -1  -3  22      199.23      213.94     11.33 o
   0  -3  22      150.44      168.44     15.15 o
   1  -3  22       31.87       45.52     13.14 o
   2  -3  22       10.30       20.49      2.48 o
   3  -3  22       64.41       55.67      3.00 o
   4  -3  22        0.65       11.34      5.55 o
   5  -3  22        2.86        1.34      4.90 o
   6  -3  22       12.94       21.04      3.34 o
   7  -3  22        0.05        0.72      3.39 o
  -6  -2  22       11.98       19.64      5.50 o
  -5  -2  22      182.23      164.60     11.14 o
  -4  -2  22       83.53       88.31      5.75 o
  -3  -2  22       10.04        3.64      1.90 o
  -2  -2  22      209.51      208.42     23.29 o
  -1  -2  22        7.51        4.94      5.38 o
   0  -2  22     1246.98     1340.35     55.04 o
   1  -2  22       79.46       73.80      6.29 o
   2  -2  22       38.75       49.91      2.86 o
   3  -2  22        0.07        2.88      1.14 o
   4  -2  22        2.83        2.86      3.71 o
   5  -2  22       20.10       13.84      2.40 o
   6  -2  22       28.00       22.94      2.88 o
   7  -2  22       24.00       23.79      5.29 o
  -6  -1  22       27.34       18.41      6.24 o
  -5  -1  22        0.08        4.94      4.80 o
  -4  -1  22      142.19      135.63     22.74 o
  -3  -1  22        0.16        0.73      1.90 o
  -2  -1  22       31.11       27.25      4.55 o
  -1  -1  22        9.41       16.61      3.41 o
   0  -1  22       12.13       13.59      6.39 o
   1  -1  22      232.70      260.70      8.84 o
   2  -1  22        0.01       -1.90      1.68 o
   3  -1  22      513.20      530.19     11.10 o
   4  -1  22     1135.08     1103.06     21.32 o
   5  -1  22       45.07       29.88      4.51 o
   6  -1  22        5.74        7.54      2.87 o
  -6   0  22        8.50       11.31      6.24 o
  -5   0  22       34.99       43.17      4.08 o
  -4   0  22        0.44       -0.29      2.52 o
  -3   0  22       29.65       27.86      3.42 o
  -2   0  22       41.02       24.71      2.76 o
  -1   0  22        0.01        2.62      1.50 o
   0   0  22      221.76      201.22      7.13 o
   1   0  22      108.26       94.75      3.96 o
   2   0  22      435.26      438.47     11.03 o
   3   0  22       63.37       56.58      4.33 o
   4   0  22       48.00       48.19      3.63 o
   5   0  22        8.26        8.26      8.26 o
   6   0  22       39.41       36.77      3.29 o
  -7   1  22        5.42       19.03      5.97 o
  -6   1  22       89.68       87.23     16.40 o
  -5   1  22        6.53       10.78      3.87 o
  -4   1  22       23.44       27.93      7.05 o
  -3   1  22      114.54      103.80      3.23 o
  -2   1  22      467.25      476.30     12.58 o
  -1   1  22      190.05      199.63      5.25 o
   0   1  22        1.23       -1.42      3.10 o
   1   1  22      356.06      372.54      9.34 o
   2   1  22      124.81      133.20      4.22 o
   3   1  22       67.54       49.02      2.87 o
   4   1  22       13.34        7.03      3.95 o
   5   1  22       26.11       23.93      2.67 o
   6   1  22        7.00        1.20      2.91 o
  -7   2  22        0.09        8.33      3.36 o
  -6   2  22       84.54       80.43      5.40 o
  -5   2  22        7.55       12.06      4.21 o
  -4   2  22       37.70       41.08      2.57 o
  -3   2  22      373.77      386.09     10.40 o
  -2   2  22       79.18       74.96      5.23 o
  -1   2  22        0.00        6.40      1.54 o
   0   2  22     1289.15     1297.83     26.43 o
   1   2  22      606.49      610.62     10.67 o
   2   2  22      445.21      449.84     21.13 o
   3   2  22        0.52        2.62      2.63 o
   4   2  22       34.92       17.03      2.68 o
   5   2  22        0.02        2.40      2.64 o
  -7   3  22       21.93       24.31      2.81 o
  -6   3  22       18.35       16.16      3.24 o
  -5   3  22        6.57       12.61      6.34 o
  -4   3  22       12.96       11.98      5.17 o
  -3   3  22      123.32      111.09      3.80 o
  -2   3  22      345.98      339.99      8.45 o
  -1   3  22      165.88      148.21     10.58 o
   0   3  22     1192.80     1205.79     20.62 o
   1   3  22     2034.05     2022.52     58.28 o
   2   3  22       37.90       31.76      9.95 o
   3   3  22       45.43       44.80      3.31 o
   4   3  22        0.18       -1.90      2.14 o
   5   3  22        1.34       13.49      4.11 o
  -7   4  22       26.99       35.92      3.27 o
  -6   4  22       29.17       41.28      9.95 o
  -5   4  22       51.83       45.24      7.62 o
  -4   4  22       45.07       38.91      2.18 o
  -3   4  22      201.82      181.88      5.91 o
  -2   4  22      223.74      213.66      6.10 o
  -1   4  22      120.67      112.74      3.90 o
   0   4  22      350.43      311.03      6.40 o
   1   4  22       83.39       79.55      2.97 o
   2   4  22       22.59       15.61      2.45 o
   3   4  22        2.23       15.61      4.03 o
   4   4  22       11.54       23.07      5.07 o
  -7   5  22       18.02       18.24     10.70 o
  -6   5  22       33.69       24.14      5.55 o
  -5   5  22       56.02       58.12      9.71 o
  -4   5  22       35.85       39.45      3.95 o
  -3   5  22       15.73       13.08      4.60 o
  -2   5  22       42.74       28.86      2.88 o
  -1   5  22       88.15      114.63      5.84 o
   0   5  22      340.77      336.58     11.38 o
   1   5  22       37.59       38.70      6.93 o
   2   5  22       59.79       50.37      5.28 o
  -6   6  22       50.82       49.26      3.94 o
  -5   6  22        0.15        9.23      5.05 o
  -4   6  22       72.62       69.12      4.85 o
  -3   6  22      108.19       89.97     18.13 o
  -2   6  22       84.14       69.53      8.32 o
  -1   6  22       65.80       78.81      5.15 o
   0   6  22        6.76       12.13      6.48 o
   1   6  22        0.12        2.40      2.88 o
   2   6  22        2.30        0.96      5.26 o
  -6   7  22        7.29       14.17      3.63 o
  -5   7  22        1.27        8.28      3.21 o
  -4   7  22        2.26        8.38      8.07 o
  -3   7  22       46.20       32.30     10.89 o
  -2   7  22        6.53       25.67      5.98 o
  -1   7  22        0.32       -4.00      2.66 o
   0   7  22        0.01       -6.88      4.59 o
  -3   8  22        2.75       14.41      6.00 o
  -2   8  22        7.79       19.23      6.53 o
   1  -8  23        0.01        7.95      3.41 o
   2  -8  23        0.00       -1.90      4.32 o
   3  -8  23        3.56       30.25      6.99 o
   4  -8  23        0.16       -1.90      4.54 o
  -1  -7  23       21.76       28.40      4.63 o
   0  -7  23       18.43       14.65      3.79 o
   1  -7  23        5.16        5.55      4.08 o
   2  -7  23        0.68       12.27      3.15 o
   3  -7  23        0.01        0.48      2.18 o
   4  -7  23       49.26       56.71      5.83 o
   5  -7  23       21.28       13.25      3.17 o
  -2  -6  23        0.61        4.32      3.60 o
  -1  -6  23       12.19       19.64      3.84 o
   0  -6  23       17.17       21.32      3.87 o
   1  -6  23        2.54       -6.16      4.11 o
   2  -6  23       60.80       69.75      4.13 o
   3  -6  23       82.30       68.24     13.97 o
   4  -6  23       49.23       49.16     12.70 o
   5  -6  23        4.68       15.37      2.91 o
   6  -6  23        7.07        7.44      5.88 o
  -3  -5  23       17.56        3.34      4.30 o
  -1  -5  23        0.91       -4.25      2.83 o
   0  -5  23        3.62        2.28      3.59 o
   1  -5  23       10.82        9.93      1.92 o
   2  -5  23        0.72        2.16      2.88 o
   3  -5  23      120.97      140.21      9.15 o
   4  -5  23        2.96       -1.96      5.05 o
   5  -5  23       19.82       25.63      5.57 o
   6  -5  23        1.65        9.76      2.93 o
  -2  -4  23        2.65        1.42      3.58 o
  -1  -4  23       57.51       54.62      6.19 o
   0  -4  23      318.64      293.85      8.64 o
   1  -4  23      159.97      174.43      5.37 o
   2  -4  23       33.31       27.55      5.64 o
   3  -4  23      316.49      310.24      7.65 o
   4  -4  23        1.94        5.56      1.97 o
   5  -4  23        3.73        6.49      2.77 o
   6  -4  23       15.33       16.76      6.75 o
   7  -4  23        1.80       -3.71      2.47 o
  -5  -3  23        0.01       -6.09      4.06 o
  -3  -3  23       32.69       42.54      6.46 o
  -2  -3  23       65.08       69.75      7.51 o
  -1  -3  23        7.62        1.88      1.79 o
   0  -3  23       12.67       18.11      4.17 o
   1  -3  23        0.86       -4.82      4.80 o
   2  -3  23       21.20       28.13      2.23 o
   3  -3  23        4.20        6.23     12.71 o
   4  -3  23       42.35       53.65      5.86 o
   5  -3  23      366.69      335.16     23.89 o
   6  -3  23       32.39       23.88      9.09 o
   7  -3  23        0.54       11.41      8.39 o
  -6  -2  23       18.54       27.11      5.98 o
  -5  -2  23      177.46      188.90      9.93 o
  -4  -2  23      458.21      462.68     44.87 o
  -3  -2  23        0.59        5.04      3.84 o
  -2  -2  23        3.31        1.99      5.75 o
  -1  -2  23       89.36       88.86     11.00 o
   0  -2  23       23.38       30.29      3.35 o
   1  -2  23       16.43       15.91      6.10 o
   2  -2  23      792.19      820.81     17.73 o
   3  -2  23      225.46      234.61      7.19 o
   4  -2  23      727.71      694.51     14.72 o
   5  -2  23       41.61       50.86      3.24 o
   6  -2  23       28.12       29.47      3.64 o
   7  -2  23       24.58       16.85      4.08 o
  -6  -1  23       10.34       10.14      3.72 o
  -5  -1  23        3.47       10.77      3.37 o
  -4  -1  23      409.98      397.38     13.68 o
  -3  -1  23      486.22      490.62     20.44 o
  -2  -1  23       69.18       66.52     17.56 o
  -1  -1  23       34.80       39.57      4.30 o
   0  -1  23       23.70       20.11      3.96 o
   1  -1  23       27.56       38.04      3.38 o
   2  -1  23       84.35       92.13      3.14 o
   3  -1  23      112.01      100.74      6.75 o
   4  -1  23       93.75       96.71     11.38 o
   5  -1  23        5.83        9.56      4.56 o
   6  -1  23       85.71      107.57      9.44 o
  -6   0  23       29.24       45.73     11.43 o
  -5   0  23       50.24       43.14      6.70 o
  -4   0  23      269.67      268.75      9.15 o
  -3   0  23       41.28       37.50      2.47 o
  -2   0  23      129.93      107.93     11.86 o
  -1   0  23       48.04       54.34      4.08 o
   0   0  23       24.47       19.63      6.85 o
   1   0  23      148.17      154.04      5.34 o
   2   0  23      106.76       84.16     13.38 o
   3   0  23       87.63       94.13      8.02 o
   4   0  23      514.48      480.69      9.95 o
   5   0  23       20.83       26.59      3.82 o
   6   0  23        2.19        2.79      2.52 o
  -7   1  23        4.48       -1.06      5.26 o
  -6   1  23       39.95       39.98      7.09 o
  -5   1  23        6.71        3.87      5.52 o
  -4   1  23      316.92      287.50     10.48 o
  -3   1  23       45.10       52.80      7.93 o
  -2   1  23       20.86       31.13      4.19 o
  -1   1  23      107.41      103.18      8.81 o
   0   1  23       10.62        6.00      2.11 o
   1   1  23      626.55      640.78     14.49 o
   2   1  23       36.71       39.28      4.79 o
   3   1  23       64.92       44.67      2.87 o
   4   1  23       13.89       10.03      2.63 o
   5   1  23        1.59       -1.14      2.32 o
   6   1  23       15.35       15.37      3.41 o
  -7   2  23        2.67       18.28      7.13 o
  -6   2  23      144.01      138.79     16.96 o
  -5   2  23        0.55        5.40      3.58 o
  -4   2  23       37.58       43.26      2.67 o
  -3   2  23       56.36       58.15      3.22 o
  -2   2  23      552.79      568.44     12.71 o
  -1   2  23      328.95      295.69      6.76 o
   0   2  23      507.87      548.14     15.25 o
   1   2  23      705.51      723.88     13.36 o
   2   2  23        4.47        7.23      5.53 o
   3   2  23       14.10       11.94      3.73 o
   4   2  23        2.77       -0.40      5.39 o
   5   2  23       42.08       37.26      4.54 o
  -7   3  23       46.18       39.81      7.98 o
  -6   3  23        0.06        3.22      1.94 o
  -5   3  23      124.43      121.66      6.34 o
  -4   3  23      239.66      212.54     24.24 o
  -3   3  23      457.04      466.89      9.70 o
  -2   3  23     1157.91     1086.22     20.23 o
  -1   3  23       91.26       89.86      3.82 o
   0   3  23      295.75      329.21      8.43 o
   1   3  23      461.42      474.57     26.60 o
   2   3  23        6.60        9.60      2.11 o
   3   3  23      115.98      115.37      7.96 o
   4   3  23       48.49       53.25      4.08 o
  -7   4  23        3.94        5.73      4.69 o
  -6   4  23        3.47        8.07      2.48 o
  -5   4  23        0.51        0.96      2.50 o
  -4   4  23       28.89       23.96      2.76 o
  -3   4  23      241.71      256.19     11.98 o
  -2   4  23        5.27        6.70      1.91 o
  -1   4  23       34.36       32.17      6.34 o
   0   4  23       65.71       72.10      3.41 o
   1   4  23        0.27        1.63      1.46 o
   2   4  23       23.88       32.66      7.67 o
   3   4  23        0.41       15.37      5.71 o
   4   4  23       48.27       47.11      5.74 o
  -6   5  23        1.46        3.86      5.04 o
  -5   5  23      137.75      131.03      5.74 o
  -4   5  23      133.43      136.34     13.62 o
  -3   5  23        7.38        2.79      3.48 o
  -2   5  23        4.35        8.36      3.69 o
  -1   5  23       42.42       36.33      2.65 o
   0   5  23      171.49      153.44     13.56 o
   1   5  23       16.65       15.34      4.45 o
   2   5  23       63.74       76.64      6.24 o
   3   5  23       14.22       16.11      3.87 o
  -6   6  23       91.50      103.61     19.47 o
  -5   6  23       33.04       32.95      3.54 o
  -4   6  23        0.63        1.31      3.59 o
  -3   6  23        1.11       -0.15      4.78 o
  -2   6  23       50.31       69.24      5.67 o
  -1   6  23       27.11       35.32     12.78 o
   0   6  23        3.04       21.41     10.42 o
   1   6  23        2.57        6.94      4.08 o
   2   6  23       17.86       16.61      4.30 o
  -5   7  23        0.04        3.70      2.84 o
  -4   7  23       12.16        2.69     14.31 o
  -3   7  23        9.02        9.80      5.71 o
  -2   7  23       36.16       26.48     13.26 o
  -1   7  23       16.11       19.90      4.30 o
   0   7  23       28.24       35.03      5.50 o
   2  -8  24        3.30        2.91      3.87 o
   3  -8  24        1.04        6.70      3.84 o
  -1  -7  24        0.00        0.96      3.12 o
   0  -7  24        8.60       20.19      4.03 o
   1  -7  24        1.53        6.46      3.39 o
   2  -7  24        9.04       12.48      3.39 o
   3  -7  24       53.07       62.45      7.35 o
   4  -7  24       19.31       19.50      3.15 o
   5  -7  24        0.01       -2.91      3.60 o
  -2  -6  24        0.84       12.27      3.79 o
  -1  -6  24        0.09       -3.34      3.12 o
   0  -6  24        0.21       16.85      3.31 o
   1  -6  24       21.89       20.19      3.34 o
   2  -6  24       14.31       11.31      2.40 o
   3  -6  24       11.09       12.92      2.91 o
   4  -6  24       15.17       22.95      5.47 o
   5  -6  24        0.17        7.65      3.09 o
   6  -6  24       27.01       27.54      7.08 o
  -3  -5  24       52.34       47.54      6.19 o
  -1  -5  24       47.10       50.80      4.85 o
   0  -5  24       26.19       24.32      5.75 o
   1  -5  24        2.31        1.46      4.69 o
   2  -5  24       41.60       41.41     10.60 o
   3  -5  24       13.41       43.84      4.91 o
   4  -5  24        7.92        7.84      3.03 o
   5  -5  24       23.57       24.12      3.46 o
   6  -5  24       14.74       13.63      5.68 o
  -2  -4  24       13.43        6.94      3.60 o
  -1  -4  24       61.08       88.45      7.87 o
   0  -4  24      105.79      101.24     12.84 o
   1  -4  24      143.83      130.04      9.02 o
   2  -4  24      114.39      104.21      8.69 o
   3  -4  24       20.08       15.61      2.45 o
   4  -4  24        7.41        4.54      4.69 o
   5  -4  24        0.85       -1.74      2.81 o
   6  -4  24        0.60       -3.12      2.36 o
  -5  -3  24       31.08       49.27      7.39 o
  -2  -3  24       21.95       15.85      4.32 o
  -1  -3  24       78.22       91.88     17.50 o
   0  -3  24      104.09      113.02     17.08 o
   1  -3  24       23.65       20.26      2.07 o
   2  -3  24        3.35        1.71      1.45 o
   3  -3  24       54.40       48.02      2.76 o
   4  -3  24      202.03      203.83      7.11 o
   5  -3  24      220.05      228.40     17.05 o
   6  -3  24        6.37        0.18      2.58 o
  -5  -2  24        4.74       -1.11      4.43 o
  -4  -2  24      706.10      664.34     40.74 o
  -3  -2  24      403.76      386.85     10.25 o
  -2  -2  24      783.73      736.97     21.11 o
  -1  -2  24       23.42       27.93      3.01 o
   1  -2  24       81.06       75.02     13.10 o
   2  -2  24       38.69       36.48      6.54 o
   3  -2  24      895.10      925.07     20.92 o
   4  -2  24      155.51      160.40      5.69 o
   5  -2  24       23.93       32.29      8.17 o
   6  -2  24        5.42       10.65      2.88 o
  -6  -1  24       12.89        8.83      3.79 o
  -5  -1  24        4.70        1.09      2.86 o
  -4  -1  24       50.67       51.08      3.32 o
  -3  -1  24      277.48      288.37     21.62 o
  -2  -1  24      143.11      162.88     10.94 o
  -1  -1  24      136.61      126.89      8.02 o
   0  -1  24       11.55        6.96      2.57 o
   1  -1  24       46.56       49.08      6.40 o
   2  -1  24      406.63      406.63     27.83 o
   3  -1  24       97.13       90.51      5.82 o
   4  -1  24       68.08       62.94      5.26 o
   5  -1  24        1.73       15.20      2.50 o
   6  -1  24        0.19       -8.10      5.40 o
  -6   0  24        5.63        8.92      3.62 o
  -5   0  24       77.79       79.37      4.97 o
  -4   0  24       91.19       97.10      6.48 o
  -3   0  24      419.24      414.61     20.40 o
  -2   0  24      421.62      435.67     10.38 o
  -1   0  24       19.44       26.00      2.00 o
   0   0  24        6.26        2.40      3.12 o
   1   0  24       46.51       58.80      7.59 o
   2   0  24      953.29      935.44     21.87 o
   3   0  24     1379.07     1270.56     21.50 o
   4   0  24      260.92      238.25     14.43 o
   5   0  24       34.46       29.30      3.89 o
   6   0  24        4.65        8.60     10.59 o
  -7   1  24        0.72        5.78      3.44 o
  -6   1  24       35.99       57.25     14.93 o
  -5   1  24       76.52       57.62     13.96 o
  -4   1  24      255.16      237.04     18.64 o
  -3   1  24      704.56      674.07     18.08 o
  -2   1  24      170.33      168.79      5.66 o
  -1   1  24      179.63      161.06      4.73 o
   0   1  24       96.73       89.18      3.73 o
   1   1  24        0.06       -2.81      1.87 o
   2   1  24      410.66      426.14     14.06 o
   3   1  24       33.22       23.64      2.48 o
   4   1  24      125.99      120.75      5.08 o
   5   1  24       13.58       11.50      4.92 o
  -7   2  24       27.39       31.35      9.46 o
  -6   2  24       11.46       21.62     12.72 o
  -5   2  24        8.52        5.64      5.26 o
  -4   2  24      282.41      270.33      9.17 o
  -3   2  24     1740.45     1716.13     37.26 o
  -2   2  24     1137.70     1143.20     33.54 o
  -1   2  24      658.96      634.02     12.40 o
   0   2  24      299.75      298.69     13.60 o
   1   2  24      195.79      174.70      7.14 o
   2   2  24       56.95       68.43      7.53 o
   3   2  24       56.57       56.71      3.75 o
   4   2  24        5.34        4.68      2.75 o
   5   2  24       23.98       42.35      4.03 o
  -7   3  24        1.51        4.95      5.53 o
  -6   3  24      132.81      153.69      5.68 o
  -5   3  24        2.75        3.91      6.84 o
  -4   3  24      270.73      252.03      6.95 o
  -3   3  24      349.13      344.86      8.14 o
  -2   3  24      122.42      108.11      7.42 o
  -1   3  24      123.93      113.06      3.49 o
   0   3  24      119.85      116.90      4.09 o
   1   3  24       48.68       34.16     10.79 o
   2   3  24        8.71        6.95      2.91 o
   3   3  24        1.11        2.91      2.91 o
   4   3  24        3.70        6.00      2.42 o
  -7   4  24        2.82        5.59      5.89 o
  -6   4  24       16.04       25.73      7.14 o
  -5   4  24        2.49        5.05      2.04 o
  -4   4  24        6.32       10.88      2.91 o
  -3   4  24       54.48       32.64      6.47 o
  -2   4  24       25.27       27.89     13.43 o
  -1   4  24      168.25      137.21      4.73 o
   0   4  24      181.30      169.81      7.27 o
   1   4  24        6.10        9.87      6.04 o
   2   4  24        2.84        6.55      1.95 o
   3   4  24       17.48       -4.06      3.82 o
   4   4  24        2.12       15.61      6.99 o
  -6   5  24       15.52        9.81      2.48 o
  -5   5  24        0.57        7.35      2.40 o
  -4   5  24      191.29      159.85     14.14 o
  -3   5  24       49.99       41.99     10.24 o
  -2   5  24       52.01       43.67      6.85 o
  -1   5  24        0.91       17.71      7.96 o
   0   5  24       10.31       -5.78      3.85 o
   1   5  24       24.84       54.41     10.10 o
   2   5  24        7.21       11.31      3.87 o
   3   5  24        1.35        0.96      3.60 o
  -6   6  24      164.18      212.51     19.76 o
  -5   6  24       14.92       15.76      2.99 o
  -4   6  24        2.51        6.22      3.97 o
  -3   6  24        5.17        2.47      1.89 o
  -2   6  24        4.53       12.55      2.85 o
  -1   6  24        1.30       -3.88      2.59 o
   0   6  24        0.69       -5.04      3.36 o
   1   6  24        0.15        1.90      5.26 o
  -5   7  24        3.45        9.25      3.39 o
  -4   7  24        8.99        5.25      4.18 o
  -3   7  24        6.61        2.40      4.80 o
  -2   7  24       13.33        9.87      5.07 o
   0   7  24       13.18       12.92      5.79 o
   0  -7  25        3.93        3.82      3.34 o
   1  -7  25        3.04       -5.26      4.54 o
   2  -7  25        3.75        1.90      5.26 o
   4  -7  25       14.12        8.67      2.93 o
   5  -7  25        0.89       -3.34      2.38 o
  -2  -6  25        0.17        1.42      3.82 o
  -1  -6  25        0.72       -6.88      4.59 o
   0  -6  25        6.46        6.00      3.12 o
   1  -6  25       15.90       15.61      3.31 o
   2  -6  25       45.94       39.57      3.51 o
   3  -6  25       47.54       43.79      8.81 o
   4  -6  25       39.95       43.72      9.04 o
   5  -6  25        0.05       -2.64      3.39 o
   6  -6  25       10.12       13.10      3.71 o
  -3  -5  25        0.00       -5.76      4.11 o
  -1  -5  25       91.10       86.72      6.34 o
   0  -5  25       56.77       68.99     14.31 o
   1  -5  25       10.03        9.67      3.34 o
   2  -5  25      199.54      181.13     25.35 o
   3  -5  25       24.57       34.22      3.83 o
   4  -5  25        7.49        9.28      2.98 o
   5  -5  25        0.02        3.66      5.75 o
   6  -5  25        0.39       10.59      3.17 o
  -3  -4  25       19.82       24.27      5.50 o
  -1  -4  25       13.65       20.48      5.47 o
   0  -4  25       63.49       56.59      8.17 o
   1  -4  25       36.49       40.25      2.87 o
   2  -4  25       36.16       41.11     13.42 o
   3  -4  25        3.65        5.48      4.20 o
   4  -4  25        4.35       10.29      3.46 o
   5  -4  25      240.20      239.95     23.60 o
   6  -4  25        0.67        1.45      2.65 o
  -5  -3  25       36.72       39.37      6.41 o
  -2  -3  25      108.35       95.29      7.87 o
  -1  -3  25        0.23       15.56      7.43 o
   0  -3  25       61.19       51.61      3.16 o
   1  -3  25       22.89       26.27      2.45 o
   2  -3  25        8.81       14.11      3.24 o
   3  -3  25      298.59      301.62      9.86 o
   4  -3  25       93.37       96.81      6.07 o
   5  -3  25       12.56       12.53      4.81 o
   6  -3  25       13.02       13.09      4.78 o
  -5  -2  25        2.57       -0.48      4.11 o
  -4  -2  25       19.81       17.47      3.57 o
  -2  -2  25        3.38        3.34      2.62 o
  -1  -2  25       14.23       18.37      3.22 o
   0  -2  25       23.22       27.14     11.48 o
   1  -2  25      123.79      112.33      4.37 o
   2  -2  25      225.22      213.42     25.10 o
   3  -2  25      160.12      161.94      7.63 o
   4  -2  25        6.55        1.22      5.02 o
   5  -2  25        0.14        4.81      2.09 o
   6  -2  25        0.15        0.31      2.77 o
  -6  -1  25        6.56       42.54      7.68 o
  -5  -1  25       39.47       58.34      8.52 o
  -4  -1  25      414.31      379.57     26.91 o
  -3  -1  25      193.90      192.95      7.80 o
  -2  -1  25      284.21      270.46     17.55 o
  -1  -1  25       11.07       13.35      3.49 o
   0  -1  25       18.75       14.19      2.81 o
   1  -1  25        0.04        2.91      2.29 o
   2  -1  25      233.89      215.90     11.27 o
   3  -1  25      364.79      357.38      9.97 o
   4  -1  25      129.08      118.46      7.47 o
   5  -1  25        2.66        3.12      1.97 o
   6  -1  25        0.11       10.91      3.73 o
  -6   0  25        2.60        4.00      7.20 o
  -5   0  25      188.12      156.38     14.06 o
  -4   0  25      153.43      141.61      5.30 o
  -3   0  25      291.62      297.34      8.65 o
  -2   0  25      120.60      103.70     12.30 o
  -1   0  25      487.69      483.04      9.59 o
   0   0  25       11.84       11.72      3.82 o
   1   0  25       46.51       36.37      2.86 o
   2   0  25      270.79      256.87      7.62 o
   3   0  25       94.47      100.75      8.60 o
   4   0  25        2.81        6.54      8.05 o
   5   0  25       33.39       29.25     11.22 o
   6   0  25       48.24       46.05      5.47 o
  -6   1  25        6.72       22.04      4.23 o
  -5   1  25       15.17        8.76      2.45 o
  -4   1  25        1.34       -0.58      3.23 o
  -3   1  25      597.55      569.70     11.76 o
  -2   1  25     1109.60     1082.36     31.60 o
  -1   1  25      115.62      116.65      7.91 o
   0   1  25      713.86      674.53     15.18 o
   1   1  25      117.97      100.99      7.25 o
   2   1  25      286.01      261.77     12.23 o
   3   1  25        3.41        6.46      2.35 o
   4   1  25       42.71       49.14      5.51 o
   5   1  25       72.11       70.93      3.99 o
  -7   2  25        0.32       19.26      7.79 o
  -6   2  25        0.34       26.63      3.84 o
  -5   2  25       32.84       34.67      8.30 o
  -4   2  25       19.80       14.62      2.01 o
  -3   2  25        0.43        0.37      2.27 o
  -2   2  25      183.14      173.15      5.03 o
  -1   2  25        5.20       11.66      5.03 o
   0   2  25      767.55      776.58     32.28 o
   1   2  25      977.96      979.75     17.71 o
   2   2  25      159.44      168.59      5.64 o
   3   2  25       14.05       22.37      3.95 o
   4   2  25       19.08       20.47      5.21 o
   5   2  25       20.20       20.60      3.79 o
  -7   3  25        0.01       -4.07      2.71 o
  -6   3  25        0.06       -3.16      2.99 o
  -5   3  25      139.96      142.60     14.93 o
  -4   3  25       30.82       19.60      6.75 o
  -3   3  25      680.69      608.90     11.89 o
  -2   3  25       68.09       86.64      3.56 o
  -1   3  25        1.15        5.42      6.37 o
   0   3  25       44.69       47.97      3.22 o
   1   3  25       39.97       42.80     13.67 o
   2   3  25       67.80       59.43      9.20 o
   3   3  25      101.15       86.14      4.61 o
   4   3  25       64.52       88.45      5.55 o
  -7   4  25        1.53        8.67      4.83 o
  -6   4  25        4.34       17.19      2.79 o
  -5   4  25        0.01       -2.42     11.85 o
  -4   4  25        0.63        9.12      2.91 o
  -3   4  25      174.24      160.78      5.19 o
  -2   4  25      318.72      304.62     25.27 o
  -1   4  25      361.45      336.00      8.52 o
   0   4  25       93.50       78.00      5.21 o
   1   4  25       27.81       31.83      6.29 o
   2   4  25        1.87        6.15      4.57 o
   3   4  25        3.39        7.95      5.07 o
  -6   5  25       20.86       21.49      3.38 o
  -5   5  25        0.19        2.29      2.36 o
  -4   5  25       18.18       43.23      4.86 o
  -3   5  25       26.48       21.32      2.46 o
  -2   5  25       23.16       39.49      7.92 o
  -1   5  25       33.17       40.59      7.92 o
   0   5  25      101.18       89.91      4.71 o
   1   5  25        0.00       -0.99      2.43 o
   2   5  25       10.16       22.33      4.11 o
  -6   6  25        7.20       18.24      4.79 o
  -5   6  25        2.78        2.46      2.54 o
  -4   6  25       13.36       25.76      7.17 o
  -3   6  25       38.57       32.29      3.01 o
  -2   6  25       63.87       69.98     12.90 o
  -1   6  25       15.26       30.53      5.09 o
   0   6  25        0.04        1.84      7.68 o
   1   6  25        0.05       -5.76      5.50 o
  -5   7  25       11.56       17.46      9.75 o
  -4   7  25        8.15       22.36      5.11 o
  -3   7  25       22.53       23.82      6.19 o
  -2   7  25        8.39        7.80      3.50 o
  -1   7  25       29.14       49.70      5.47 o
   0  -7  26        0.94       -5.55      5.33 o
   1  -7  26       82.38       73.95      6.12 o
   2  -7  26        1.28        5.76      3.34 o
   3  -7  26        7.89        6.70      2.88 o
   4  -7  26        0.01       -2.40      2.40 o
  -2  -6  26        9.02        4.06      3.12 o
  -1  -6  26       81.79       82.73      6.48 o
   0  -6  26      203.26      169.41     13.30 o
   1  -6  26      109.82       96.80      6.10 o
   2  -6  26      112.13       75.82      4.59 o
   3  -6  26       25.75       30.59      7.62 o
   4  -6  26        0.01       -2.47      2.70 o
   5  -6  26        1.06       -3.12      4.11 o
  -3  -5  26        4.32        1.42      3.82 o
  -2  -5  26       26.00       50.13      7.68 o
  -1  -5  26       78.06       80.77      6.41 o
   0  -5  26       33.29       34.88      3.34 o
   1  -5  26        0.07        7.17      2.54 o
   2  -5  26        5.92       23.84     13.43 o
   3  -5  26        5.94        5.10      1.97 o
   4  -5  26       11.98        3.96     11.97 o
   5  -5  26        3.70       -4.86      3.24 o
   6  -5  26       14.75       15.11      9.21 o
  -2  -4  26       63.57       61.22      7.27 o
  -1  -4  26      108.75      105.57      5.95 o
   0  -4  26      483.00      506.18     13.25 o
   1  -4  26       57.73       70.07      7.29 o
   2  -4  26       39.05       57.50      3.08 o
   3  -4  26        4.10        0.51      2.27 o
   4  -4  26       81.77       92.50      9.16 o
   5  -4  26       22.59       29.11      4.09 o
   6  -4  26        0.49       -0.30      6.95 o
  -1  -3  26        0.01        2.31      3.59 o
   0  -3  26        9.23        3.29      6.11 o
   1  -3  26       77.79       77.77     12.62 o
   2  -3  26       11.59       17.19      5.20 o
   3  -3  26      162.24      197.01     23.11 o
   4  -3  26      388.01      381.67     11.57 o
   5  -3  26      112.78      101.69      5.43 o
   6  -3  26        0.59       -4.57      3.96 o
  -4  -2  26        0.01       -0.80     12.38 o
  -1  -2  26       20.32        8.20      6.24 o
   0  -2  26        9.40       17.94      4.09 o
   1  -2  26        0.69        5.97      2.89 o
   2  -2  26       10.24       12.83     12.93 o
   3  -2  26        2.95       -3.41      2.34 o
   4  -2  26      117.60      105.63     25.17 o
   5  -2  26       11.96       12.13      2.75 o
   6  -2  26       27.55       27.96      4.80 o
  -6  -1  26       50.43       34.25     17.53 o
  -5  -1  26        6.29       13.12     11.20 o
  -4  -1  26       22.90       34.29     10.72 o
  -3  -1  26       39.69       35.42      7.23 o
  -2  -1  26      750.24      750.50     16.65 o
  -1  -1  26       98.51      108.28      5.47 o
   0  -1  26       21.55       23.13      6.03 o
   1  -1  26       24.66       35.00     11.33 o
   2  -1  26      242.96      227.68     13.67 o
   3  -1  26       79.91       82.74      5.57 o
   4  -1  26       42.24       43.69      3.23 o
   5  -1  26       57.87       67.90     10.98 o
   6  -1  26       12.91       35.50      4.29 o
  -6   0  26       94.83       83.45     18.01 o
  -5   0  26        1.26        7.44      5.07 o
  -4   0  26        0.41       -2.91      2.42 o
  -3   0  26      318.48      312.22     35.91 o
  -2   0  26      137.34      129.82      4.12 o
  -1   0  26       11.15       11.00      3.79 o
   0   0  26     1002.06     1002.95     26.71 o
   1   0  26      143.24      137.54     21.73 o
   2   0  26      323.76      335.43     10.78 o
   3   0  26        5.02        6.45      1.78 o
   4   0  26       15.60       10.20      2.05 o
   5   0  26        0.20        3.45      2.36 o
   6   0  26        8.93       14.64     10.96 o
  -6   1  26       47.84       32.70      7.27 o
  -5   1  26        0.46        2.11      2.51 o
  -4   1  26       58.92       71.02     15.57 o
  -3   1  26       73.18       73.42      3.18 o
  -2   1  26        5.58       12.95      1.88 o
  -1   1  26       11.87       11.72      2.66 o
   0   1  26     1091.17     1174.55     39.82 o
   1   1  26     1686.31     1654.30     40.97 o
   2   1  26      215.48      221.43      5.32 o
   3   1  26       35.82       44.57     11.21 o
   4   1  26        3.68        2.62      4.55 o
   5   1  26        0.15        2.64      2.61 o
  -6   2  26        2.17       -5.22      3.48 o
  -5   2  26       46.36       49.75      4.09 o
  -4   2  26        4.34        4.48      9.36 o
  -3   2  26        0.00        2.97      8.74 o
  -2   2  26      152.70      116.06     13.07 o
  -1   2  26       17.21       15.60      3.49 o
   0   2  26      213.27      208.46      6.34 o
   1   2  26       72.22       89.20      5.18 o
   2   2  26      160.42      151.49     12.15 o
   3   2  26        4.19        5.76      2.21 o
   4   2  26        0.37        2.34      1.95 o
   5   2  26       24.66       29.24      4.03 o
  -6   3  26        6.49        5.03      7.08 o
  -5   3  26        4.54       13.34      4.08 o
  -4   3  26        1.47       -0.24      3.95 o
  -3   3  26      146.01      131.72      4.51 o
  -2   3  26        0.41        0.71      3.97 o
  -1   3  26      319.52      310.89      9.60 o
   0   3  26      248.77      217.13      6.84 o
   1   3  26      240.96      184.65      5.91 o
   2   3  26       81.20      103.61      8.36 o
   3   3  26       11.16       14.12      2.70 o
   4   3  26        1.08       -1.20      2.66 o
  -6   4  26        5.94        4.97      7.69 o
  -5   4  26        2.12       -2.03      2.42 o
  -4   4  26       33.42       34.21     11.81 o
  -3   4  26       60.69       70.54      3.91 o
  -2   4  26      176.01      174.83      6.37 o
  -1   4  26       33.35       24.27      2.45 o
   0   4  26        0.00       -2.92      1.94 o
   1   4  26        0.21        4.06      2.38 o
   2   4  26        3.61        9.96     11.87 o
   3   4  26       17.08       19.90      4.15 o
  -6   5  26       58.33       95.89      6.36 o
  -5   5  26        5.59        3.96      2.28 o
  -4   5  26        3.73        2.72      9.84 o
  -3   5  26       77.22       83.95      3.75 o
  -2   5  26       66.46       57.47      7.56 o
  -1   5  26        8.67       17.67      8.52 o
   0   5  26        4.26       18.41      5.33 o
   1   5  26        0.34       10.13      5.65 o
   2   5  26        8.80       16.11      4.11 o
  -5   6  26       12.72       10.14      2.97 o
  -4   6  26       25.28       25.01     11.51 o
  -3   6  26       61.96       67.12     19.74 o
  -2   6  26        6.30       12.29     10.20 o
  -1   6  26       33.01       35.96     12.56 o
   0   6  26        0.03        8.14      6.00 o
   1   6  26        0.79       -0.24      5.35 o
  -4   7  26        2.13        5.42     14.62 o
  -3   7  26        2.72        1.13      6.85 o
  -2   7  26        2.42       10.13      3.63 o
  -1   7  26        4.61       -3.82      3.10 o
   0  -7  27        5.02       17.00      3.84 o
   1  -7  27        4.47        2.16      4.11 o
   2  -7  27        6.09        9.12      3.84 o
   3  -7  27        2.07        0.96      2.64 o
   4  -7  27        9.29       24.90      4.49 o
  -1  -6  27       13.57       21.18      3.84 o
   0  -6  27       93.24       77.45      6.27 o
   1  -6  27       86.21       82.16      6.17 o
   2  -6  27        0.27       -4.39      2.93 o
   3  -6  27       23.15       27.42      4.06 o
   4  -6  27       10.06       17.89     14.78 o
   5  -6  27        0.36        1.10      4.14 o
  -3  -5  27       16.79       20.48      6.31 o
  -2  -5  27       50.90       56.71      7.23 o
  -1  -5  27        1.71        9.60      3.84 o
   0  -5  27        4.20       12.05      5.47 o
   1  -5  27       37.51       39.84      3.50 o
   2  -5  27        2.88        4.81      2.06 o
   3  -5  27        3.16        9.83      5.40 o
   4  -5  27        1.19        2.20      8.55 o
   5  -5  27       83.43       74.67     17.02 o
   6  -5  27      103.14       92.90      7.86 o
  -4  -4  27      103.97       98.34      9.84 o
  -1  -4  27        2.38        4.64     13.12 o
   0  -4  27       51.91       53.87      3.24 o
   1  -4  27        1.44        0.31      3.23 o
   2  -4  27      122.61      131.54     13.70 o
   3  -4  27      320.32      327.41     21.43 o
   4  -4  27      222.49      201.22     15.32 o
   5  -4  27       43.47       31.94      9.35 o
   6  -4  27        0.53       -1.43      9.45 o
  -3  -3  27       57.29       60.46      5.27 o
  -2  -3  27       98.35      103.62      8.84 o
  -1  -3  27       46.27       42.68      4.21 o
   0  -3  27       15.57       29.54      3.77 o
   1  -3  27       16.07       11.72      2.66 o
   2  -3  27        1.75        5.75      4.68 o
   3  -3  27       11.71       16.02     13.31 o
   4  -3  27       14.92       23.22      5.02 o
   5  -3  27       69.15       70.06      5.02 o
   6  -3  27       57.96       53.62     11.60 o
  -3  -2  27      148.48      151.35     10.68 o
  -2  -2  27      130.88      100.80     18.50 o
   0  -2  27       50.88       46.16      4.13 o
   1  -2  27        6.12       16.08      6.59 o
   2  -2  27       31.53       23.15      5.91 o
   3  -2  27      113.85      108.54     14.86 o
   4  -2  27       53.65       56.60      7.79 o
   5  -2  27      128.22      101.90      8.13 o
   6  -2  27        4.16       -3.34      2.58 o
  -5  -1  27       41.93       53.64      7.95 o
  -4  -1  27        6.07        7.75      8.07 o
  -3  -1  27       83.95       92.72      4.52 o
  -2  -1  27      118.08      102.24      4.64 o
  -1  -1  27        3.82        6.00      4.11 o
   0  -1  27       92.88      105.30      6.43 o
   1  -1  27       54.98       55.43      3.96 o
   2  -1  27      521.09      585.88     14.56 o
   3  -1  27       63.89       61.62      9.77 o
   4  -1  27        1.96        6.15      1.95 o
   5  -1  27        0.23        1.22      2.06 o
   6  -1  27        4.11        0.96      6.43 o
  -6   0  27       41.52       42.76      8.72 o
  -5   0  27        2.08        7.94      3.60 o
  -4   0  27       11.23        9.72      6.96 o
  -3   0  27       12.00       26.94      3.02 o
  -2   0  27       39.44       36.76     16.13 o
  -1   0  27      186.35      169.99     26.61 o
   0   0  27      665.20      690.60     15.97 o
   1   0  27     1036.08     1069.27     56.19 o
   2   0  27      391.71      387.66     18.77 o
   3   0  27       16.37       29.16      3.41 o
   4   0  27        2.08        6.03      6.83 o
   5   0  27       61.55       88.45      4.90 o
  -6   1  27       16.59       25.02      5.38 o
  -5   1  27       55.11       53.26      5.74 o
  -4   1  27       32.12       26.74      3.17 o
  -3   1  27       60.45       63.36     12.09 o
  -2   1  27      303.12      273.20      7.87 o
  -1   1  27      706.94      722.01     19.71 o
   0   1  27      228.17      211.42      6.71 o
   1   1  27      769.89      724.38     20.88 o
   2   1  27        8.83        5.48      6.22 o
   3   1  27       38.72       37.26      3.70 o
   4   1  27       19.53       29.75      3.00 o
   5   1  27       87.82       85.54      4.84 o
  -6   2  27       10.63       19.51      4.08 o
  -5   2  27        3.57       -3.47      2.31 o
  -4   2  27        0.35        5.88      2.77 o
  -3   2  27      126.20      133.69      4.54 o
  -2   2  27        0.00        0.42      3.95 o
  -1   2  27      202.66      173.17     10.90 o
   0   2  27       27.41       32.88      2.38 o
   1   2  27      110.10      114.61      6.06 o
   2   2  27       29.71       29.20      3.36 o
   3   2  27        0.04        0.68      2.00 o
   4   2  27       29.68       30.45      3.03 o
  -6   3  27       22.03       26.18      3.80 o
  -5   3  27       35.92       33.63      7.73 o
  -4   3  27        9.23       12.59      2.30 o
  -3   3  27       28.19       23.57      2.44 o
  -2   3  27       26.61       39.88      3.33 o
  -1   3  27       23.69       30.73      3.03 o
   0   3  27      209.56      173.05      4.90 o
   1   3  27      126.06      107.97      4.87 o
   2   3  27        1.08        0.55      2.13 o
   3   3  27      118.50      126.76      6.00 o
   4   3  27        4.80        0.48      3.39 o
  -6   4  27      151.59      168.80     19.06 o
  -5   4  27       12.91        8.32      5.55 o
  -4   4  27        6.25       12.48      2.62 o
  -3   4  27        0.72        6.91      3.81 o
  -2   4  27        0.00        1.99      3.10 o
  -1   4  27      123.41      140.88      7.35 o
   0   4  27       27.44       26.07      5.34 o
   1   4  27        0.70        6.00      2.42 o
   3   4  27        2.98       11.00      5.76 o
  -6   5  27       76.53       86.58      9.40 o
  -5   5  27       36.34       41.27     11.32 o
  -4   5  27       20.51       57.20     14.81 o
  -3   5  27        1.31       -0.54      3.70 o
  -2   5  27       14.95       17.24      4.54 o
  -1   5  27       19.45       17.66      2.63 o
   0   5  27       16.42       14.09      5.01 o
   1   5  27       48.88       59.06      5.47 o
   2   5  27       11.91       27.11      4.85 o
  -5   6  27        2.36       -1.74      2.87 o
  -4   6  27       30.19       39.14     18.16 o
  -3   6  27       40.21       45.20      4.78 o
  -2   6  27        1.01        9.60      3.07 o
  -1   6  27       27.73       26.63      4.63 o
   0   6  27       10.04       14.51      3.25 o
  -4   7  27        0.22       11.31      5.52 o
  -3   7  27        0.76       22.78      6.07 o
  -2   7  27        0.80       -4.68      3.12 o
   1  -7  28        6.33        6.22      3.10 o
   2  -7  28        2.55       -1.42      3.34 o
   3  -7  28        1.86       -0.24      3.17 o
   4  -7  28        0.15        0.48      3.63 o
  -1  -6  28        0.13       -3.12      3.34 o
   0  -6  28       11.14       16.61      3.79 o
   1  -6  28        6.93       11.52      3.58 o
   2  -6  28       35.68       36.33      7.27 o
   3  -6  28        0.04       -3.60      5.74 o
   4  -6  28        5.91       14.11      3.14 o
   5  -6  28        0.30        5.30      6.10 o
  -2  -5  28        2.55        9.80      3.58 o
  -1  -5  28        9.21       18.29      3.58 o
   0  -5  28       45.18       37.26      4.35 o
   1  -5  28        1.60       -1.21      2.41 o
   2  -5  28        1.22        4.48      7.79 o
   3  -5  28        3.53        3.62      3.83 o
   4  -5  28      114.91      123.21      6.03 o
   5  -5  28      163.00      175.56     20.30 o
  -2  -4  28       89.83       79.11      7.71 o
  -1  -4  28       28.13       36.66      7.14 o
   0  -4  28        1.73        9.54      6.22 o
   1  -4  28       12.48       11.59      6.73 o
   2  -4  28        1.22        7.44      2.13 o
   3  -4  28      145.23      146.49     18.91 o
   4  -4  28      202.38      235.84     15.09 o
   5  -4  28        0.21        0.39      3.59 o
   6  -4  28        7.02       12.02      2.74 o
  -3  -3  28        5.99       -1.45      2.89 o
  -2  -3  28       81.33       95.60      8.48 o
  -1  -3  28       79.27      101.80     16.88 o
   0  -3  28       16.14        8.65      5.77 o
   1  -3  28        0.18        4.15      1.92 o
   2  -3  28      174.93      196.26      5.98 o
   3  -3  28      123.83      142.73     19.09 o
   4  -3  28       93.71       75.68      8.42 o
   5  -3  28        0.19        1.49      3.47 o
   6  -3  28        1.40       -1.33      4.23 o
  -3  -2  28      192.77      145.32     10.08 o
  -2  -2  28       64.27       63.19      4.44 o
  -1  -2  28       15.51       18.88      4.79 o
   0  -2  28       26.55       32.33      6.07 o
   1  -2  28       84.95       79.93     14.24 o
   2  -2  28      497.86      497.54     12.53 o
   3  -2  28      825.03      817.90     26.28 o
   4  -2  28      310.53      298.86     18.71 o
   5  -2  28       33.05       32.84      3.17 o
   6  -2  28        1.89       -1.50      4.56 o
  -5  -1  28        3.09        6.94      5.55 o
  -4  -1  28      140.67      157.14     11.07 o
  -2  -1  28        0.49       -0.20      2.11 o
  -1  -1  28      239.50      249.07     25.93 o
   0  -1  28        9.63       18.51      6.49 o
   1  -1  28      221.84      246.42     10.05 o
   2  -1  28      301.51      309.68      8.98 o
   3  -1  28       12.61       17.35      3.26 o
   4  -1  28      135.79      134.85      9.87 o
   5  -1  28       13.37       19.06      8.27 o
   6  -1  28        5.21        5.38      2.97 o
  -6   0  28        6.19       29.07      7.65 o
  -5   0  28        1.67        0.50      7.66 o
  -4   0  28       78.06       73.06      5.51 o
  -3   0  28      554.04      501.96     12.71 o
  -2   0  28      899.10      938.82     20.89 o
  -1   0  28      883.30      855.13     23.38 o
   0   0  28      178.76      186.04      6.39 o
   1   0  28      497.09      534.33     49.41 o
   2   0  28        8.95       19.27      3.66 o
   3   0  28       60.71       62.60      3.64 o
   4   0  28        5.41        4.96      5.98 o
   5   0  28       13.21       36.79      4.93 o
  -6   1  28        5.05       23.07      6.55 o
  -5   1  28      181.80      209.88      9.87 o
  -4   1  28      240.73      232.86      8.05 o
  -3   1  28       76.42       93.84     15.15 o
  -2   1  28      447.52      405.44      8.59 o
  -1   1  28       41.71       23.82      3.79 o
   0   1  28      129.64      128.96      4.81 o
   1   1  28      494.41      463.49     21.18 o
   2   1  28       47.13       40.49      2.46 o
   3   1  28        7.33        6.96      4.66 o
   4   1  28        0.91        0.87      2.71 o
   5   1  28        6.07       16.37      3.82 o
  -6   2  28       32.72       38.06      9.03 o
  -5   2  28        0.57       -5.76      3.84 o
  -4   2  28        5.07        5.04      1.98 o
  -3   2  28       26.47       26.21      7.59 o
  -2   2  28       48.46       44.50      2.78 o
  -1   2  28      257.03      239.07     12.66 o
   0   2  28      238.91      186.68     10.64 o
   1   2  28       45.32       43.83      2.84 o
   2   2  28        6.58       14.12      3.00 o
   3   2  28       33.58       30.48      4.68 o
   4   2  28        0.17        0.85     10.94 o
  -6   3  28       26.59       24.84      7.17 o
  -5   3  28        2.55        2.30      2.87 o
  -4   3  28       24.40       22.55      2.39 o
  -3   3  28      114.16       80.86      8.49 o
  -2   3  28        7.26        0.92      5.14 o
  -1   3  28        0.89        2.51      2.65 o
   0   3  28        5.48        2.40      2.16 o
   1   3  28       41.16       47.02      7.83 o
   2   3  28        7.12        5.06      2.00 o
   3   3  28       11.42        3.48      2.35 o
   4   3  28       10.94        3.34      2.62 o
  -6   4  28      359.44      396.58     13.00 o
  -5   4  28       48.18       52.25      4.32 o
  -4   4  28       25.73       42.32      4.35 o
  -3   4  28       12.50        9.36      2.19 o
  -2   4  28       30.18       25.44      2.50 o
  -1   4  28       11.94        5.55      2.18 o
   0   4  28        2.13        2.26      5.40 o
   1   4  28        1.28        0.24      2.18 o
   2   4  28       14.54       14.43      2.95 o
   3   4  28       29.84       24.90      5.11 o
  -6   5  28       15.56        4.81     14.67 o
  -5   5  28       14.86       20.53      4.19 o
  -4   5  28       21.57       29.21     11.45 o
  -3   5  28        4.82        8.31      1.98 o
  -2   5  28       12.97       20.19      9.60 o
  -1   5  28       22.29       33.79      6.55 o
   0   5  28       10.63       26.49      6.00 o
   1   5  28       48.93       46.08      5.19 o
   2   5  28       33.65       51.91      5.81 o
  -5   6  28       73.08       80.63      5.01 o
  -4   6  28        0.10       -1.42      3.10 o
  -3   6  28       26.30       27.43      4.49 o
  -1   6  28       11.70       24.90      6.48 o
   0   6  28        0.37        9.80      5.52 o
   1  -7  29        0.56        3.58      3.82 o
   3  -7  29       52.65       57.40      5.64 o
  -1  -6  29        4.38        6.94      5.55 o
   0  -6  29        5.05       14.41      5.52 o
   1  -6  29        4.88        0.48      2.91 o
   2  -6  29        7.80       12.70      4.08 o
   3  -6  29        2.74        8.40      2.59 o
   4  -6  29        0.44       12.99     16.55 o
   5  -6  29       61.39       46.00      4.67 o
  -2  -5  29      119.72      127.25      8.04 o
  -1  -5  29       18.13       21.61      4.61 o
   0  -5  29        7.26        4.32      3.10 o
   1  -5  29       17.99       18.07      3.27 o
   2  -5  29        2.83        5.12      4.19 o
   3  -5  29       80.66       90.26      4.15 o
   4  -5  29       88.08      102.44      5.97 o
   5  -5  29       12.81        9.92      7.84 o
  -2  -4  29        4.65       12.48      4.61 o
  -1  -4  29        0.03        5.53      9.95 o
   0  -4  29       10.15        3.12      5.52 o
   1  -4  29        0.89        3.38     11.74 o
   2  -4  29        2.30       15.33      7.47 o
   3  -4  29      103.21      102.30      5.32 o
   4  -4  29       13.33       41.12      4.56 o
   5  -4  29        0.48       10.24      9.16 o
   6  -4  29        2.31       10.80     15.22 o
  -4  -3  29      111.17      114.64     10.95 o
  -3  -3  29      213.62      212.60     13.56 o
  -1  -3  29       14.43       13.80      2.58 o
   0  -3  29        0.02        9.25      3.28 o
   1  -3  29        7.03       10.14      1.99 o
   2  -3  29       12.05       15.80      7.20 o
   3  -3  29      147.18      146.11     10.16 o
   4  -3  29        2.58       -1.88      4.33 o
   5  -3  29       13.41       31.64      5.07 o
   6  -3  29        0.00        5.05      4.54 o
  -5  -2  29       19.39        9.60      5.28 o
  -2  -2  29       47.05       39.59     15.63 o
  -1  -2  29       69.77       64.30      5.01 o
   1  -2  29        0.42        3.87      1.77 o
   2  -2  29       67.84       72.71     14.32 o
   3  -2  29       70.56       78.11      5.56 o
   4  -2  29       49.00       45.97      7.41 o
   5  -2  29       10.41        2.29      3.59 o
   6  -2  29       14.96       13.88      5.43 o
  -5  -1  29        0.01       -3.21      3.83 o
  -4  -1  29       29.45       33.66     13.78 o
  -3  -1  29      172.80      164.22     16.24 o
  -2  -1  29      587.83      570.09     13.96 o
  -1  -1  29      541.37      553.31     16.98 o
   0  -1  29       13.01       13.73      7.78 o
   1  -1  29        4.17        5.04      2.64 o
   2  -1  29      447.62      438.21     14.41 o
   3  -1  29        1.74        3.11      3.59 o
   4  -1  29        4.90        2.98      2.32 o
   5  -1  29       90.01       91.41     12.66 o
  -6   0  29        9.70        0.48      4.59 o
  -5   0  29        1.19        6.22      4.32 o
  -4   0  29       29.65       33.52      8.03 o
  -3   0  29        3.75        3.16      3.72 o
  -2   0  29      240.81      241.40     17.56 o
  -1   0  29       60.97       52.88      7.79 o
   0   0  29      134.34      135.42     24.01 o
   1   0  29      233.84      209.50      6.88 o
   2   0  29      192.57      182.99      6.51 o
   3   0  29       26.05       24.21      2.99 o
   4   0  29        7.04        7.68     10.44 o
   5   0  29       20.49       25.98      3.79 o
  -6   1  29        1.79       -0.06      3.20 o
  -5   1  29      102.30      102.37     17.05 o
  -4   1  29        7.16       10.59      3.34 o
  -3   1  29      443.59      416.15     10.87 o
  -2   1  29      121.29      125.80     14.95 o
  -1   1  29       81.07       66.94      6.34 o
   0   1  29        3.71       -0.81      4.23 o
   1   1  29        0.63        6.18      2.45 o
   2   1  29       53.31       66.65      8.87 o
   3   1  29       14.96       26.60     13.73 o
   4   1  29        9.06       10.39      2.46 o
   5   1  29       25.98       44.76      4.13 o
  -6   2  29       24.55       41.82     17.72 o
  -5   2  29        1.82       10.28     12.26 o
  -4   2  29       16.68       14.63      3.28 o
  -3   2  29      172.16      156.03     12.74 o
  -2   2  29      236.09      184.80     11.14 o
   0   2  29      309.24      314.16     28.82 o
   1   2  29       34.48       35.83      2.67 o
   2   2  29        7.28        4.93      2.18 o
   3   2  29       20.01       31.67      9.09 o
   4   2  29      148.58      158.67     17.24 o
  -6   3  29       10.92       21.26     12.26 o
  -5   3  29       16.10       24.73      6.31 o
  -4   3  29       25.06       11.79      4.45 o
  -3   3  29        8.21        0.96      5.87 o
  -2   3  29        0.10       -3.12      2.40 o
  -1   3  29       93.14       79.92      4.15 o
   0   3  29        0.58       -2.16      2.14 o
   1   3  29        7.49        4.88      6.93 o
   2   3  29       23.12       25.46      5.99 o
   3   3  29       12.20       22.50     14.03 o
  -6   4  29       28.47       64.10     23.52 o
  -5   4  29       21.72       45.87      9.41 o
  -4   4  29       34.70       37.30      6.23 o
  -3   4  29        1.63        2.16      2.04 o
  -2   4  29        2.27        3.73      3.95 o
  -1   4  29      106.40      117.98      5.04 o
   0   4  29        2.87       -3.01      4.45 o
   1   4  29       18.50       17.15      4.57 o
   2   4  29       52.61       63.42      6.11 o
  -5   5  29       32.38       29.76      6.57 o
  -4   5  29       37.91       44.03      5.03 o
  -3   5  29       12.17       17.61      2.57 o
  -2   5  29       27.62       23.12     10.78 o
  -1   5  29       20.36        6.70      3.36 o
   0   5  29       49.93       72.52      6.41 o
   1   5  29       11.45       21.18      6.45 o
  -4   6  29       33.24       40.33     16.93 o
  -3   6  29       12.33       -4.01     10.96 o
  -2   6  29      193.88      218.96     15.58 o
  -1   6  29       39.11       50.80      5.52 o
   0   6  29       22.03       17.29      7.63 o
  -1  -6  30       35.51       58.13      6.15 o
   0  -6  30       29.24       17.00      4.35 o
   1  -6  30       91.96       91.11      7.11 o
   2  -6  30        1.60        1.90      2.86 o
   3  -6  30        9.58       20.19      3.34 o
   4  -6  30       79.18       74.90     12.23 o
  -2  -5  30       25.71       22.33      4.54 o
  -1  -5  30        5.56        6.94      3.34 o
   0  -5  30       20.59       20.48      4.35 o
   1  -5  30       31.23       21.18      3.15 o
   2  -5  30       10.93        9.79      3.73 o
   3  -5  30       75.42       67.35      7.56 o
   4  -5  30       86.55       71.24     13.56 o
   5  -5  30       26.29       26.41     12.81 o
  -2  -4  30      184.29      151.35     12.58 o
  -1  -4  30        8.77       16.45      3.73 o
   0  -4  30        0.89        4.78      2.38 o
   1  -4  30        0.21        4.88      2.40 o
   2  -4  30        1.18        1.70      2.18 o
   3  -4  30      100.02       94.49     13.73 o
   4  -4  30      132.03      118.81     13.97 o
   5  -4  30       39.98       48.15      8.63 o
  -4  -3  30        5.27       -5.73      3.82 o
  -3  -3  30       60.07       66.43      9.10 o
  -2  -3  30      223.05      237.21     14.79 o
  -1  -3  30        8.01       12.65      3.85 o
   0  -3  30       95.77       91.37      4.75 o
   1  -3  30        0.08        1.59      1.91 o
   2  -3  30       30.35       23.97     10.65 o
   3  -3  30        7.37        0.97      4.09 o
   4  -3  30        9.65       10.13      4.24 o
   5  -3  30       95.12       81.70      5.72 o
  -3  -2  30      176.00      168.59     12.08 o
  -2  -2  30      283.64      287.98     15.20 o
  -1  -2  30       30.78       22.50      6.36 o
   0  -2  30      361.81      374.73     29.89 o
   1  -2  30        6.75       -0.06      4.45 o
   2  -2  30      156.46      163.87     11.36 o
   3  -2  30       10.16       21.80      4.68 o
   4  -2  30        5.12       16.30      7.56 o
   5  -2  30        0.37        1.99      2.26 o
  -5  -1  30        4.11       10.08      5.31 o
  -4  -1  30        3.28        1.34      4.08 o
  -3  -1  30      254.19      268.10     18.47 o
  -2  -1  30       61.80       83.18      5.39 o
  -1  -1  30        0.39       10.42      3.20 o
   0  -1  30      221.72      202.05     11.87 o
   1  -1  30      985.96      958.69     43.02 o
   2  -1  30       63.97       72.97      5.59 o
   3  -1  30        0.24        7.48      4.59 o
   4  -1  30        8.78        8.52      2.38 o
   5  -1  30        0.48        3.78      5.63 o
  -5   0  30       18.56       28.30      4.22 o
  -4   0  30        1.16        2.09      7.56 o
  -3   0  30       13.78       34.98      9.14 o
  -2   0  30        0.03        7.90      2.60 o
  -1   0  30        2.06       -0.14      2.86 o
   0   0  30       21.75       21.67      7.15 o
   1   0  30       18.95       30.06      7.85 o
   2   0  30       99.00       92.42      4.73 o
   3   0  30       16.59       32.08     15.51 o
   4   0  30       10.73       12.45      2.56 o
   5   0  30        6.66        1.20      2.91 o
  -6   1  30       32.24       62.47      6.29 o
  -5   1  30        2.35        6.46      3.63 o
  -4   1  30        0.14        2.51      2.42 o
  -3   1  30      102.24       83.02     15.32 o
  -2   1  30        6.05       -2.92      1.95 o
  -1   1  30      106.41       98.21      5.65 o
   0   1  30        1.17       -0.91      2.03 o
   1   1  30      322.32      296.36      7.92 o
   2   1  30       28.67       31.24      5.40 o
   3   1  30        7.20        4.49      3.07 o
   4   1  30        4.08       -0.72      3.63 o
  -6   2  30        3.73       14.00      5.27 o
  -5   2  30       39.92       61.81      4.68 o
  -4   2  30       42.06       25.88      4.90 o
  -3   2  30        0.32       -2.46      3.96 o
  -2   2  30       92.51       80.22      4.69 o
  -1   2  30       51.44       49.27      5.88 o
   0   2  30       20.83       27.16      3.33 o
   1   2  30        7.77        1.80      5.74 o
   2   2  30       15.00       11.52      2.83 o
   3   2  30       18.61       26.18      4.48 o
   4   2  30       63.85       43.36      4.27 o
  -6   3  30       77.89      105.13     16.78 o
  -5   3  30        0.19       -0.46      6.24 o
  -4   3  30       29.37       44.24      5.07 o
  -3   3  30       37.86       43.53     14.98 o
  -2   3  30      141.15      109.86     10.62 o
  -1   3  30        2.59       10.08      2.35 o
   0   3  30       16.09       15.13      2.40 o
   1   3  30        1.49       -3.87      2.58 o
   2   3  30        4.09       12.31      2.35 o
   3   3  30       96.54      107.53      7.37 o
  -5   4  30        9.95       -1.73     13.22 o
  -4   4  30       31.36       34.12      3.07 o
  -3   4  30       25.40       16.30      4.79 o
  -2   4  30       46.95       55.56      4.85 o
  -1   4  30      125.02       91.11      6.79 o
   0   4  30        0.51        3.28      7.19 o
   1   4  30        0.66        6.46      2.35 o
   2   4  30       14.38       19.91     10.60 o
  -5   5  30        4.11       14.71      7.09 o
  -4   5  30        4.07       14.33     10.60 o
  -3   5  30        0.72       -2.47      2.54 o
  -2   5  30        9.52       14.47      4.32 o
  -1   5  30        6.68        8.86      2.66 o
   0   5  30        0.11        7.68      5.07 o
   1   5  30       38.64       52.17      5.28 o
  -4   6  30        0.04        1.26      2.64 o
  -3   6  30        2.99       -1.42      3.58 o
  -2   6  30        0.48       -5.04      3.36 o
  -1   6  30        5.10        5.93      3.17 o
   0  -6  31       20.06       29.07      4.85 o
   1  -6  31        1.52       -4.72      3.15 o
   2  -6  31       21.70       27.59      3.58 o
   3  -6  31       84.82       94.69      6.03 o
   4  -6  31      131.55      122.93      7.45 o
  -2  -5  31       13.61       18.41      5.33 o
  -1  -5  31       38.61       37.65      4.95 o
   0  -5  31        3.18       -6.05      4.03 o
   1  -5  31        0.48       18.49     13.35 o
   2  -5  31        6.84        4.90      2.33 o
   3  -5  31       59.16       47.60      7.51 o
   4  -5  31       19.43       21.96      3.78 o
   5  -5  31       35.32       27.40      4.92 o
  -2  -4  31      141.61      139.03     12.41 o
  -1  -4  31       26.02       21.39     11.42 o
   0  -4  31       12.76       27.47     10.01 o
   1  -4  31        3.46        9.04      2.78 o
   2  -4  31        9.78       10.44      2.47 o
   3  -4  31       49.66       64.27     15.92 o
   4  -4  31        7.92       14.69      3.44 o
   5  -4  31       30.32       26.48      5.19 o
  -4  -3  31       14.46       22.04      5.81 o
  -3  -3  31        2.47       10.08      6.00 o
  -2  -3  31      190.67      188.04     12.75 o
  -1  -3  31       43.62       47.80      3.83 o
   0  -3  31       16.04       15.90      2.83 o
   1  -3  31       12.14        7.60      2.99 o
   2  -3  31      239.30      252.29     25.32 o
   3  -3  31      272.29      201.73      9.94 o
   4  -3  31        2.86        8.79      5.05 o
   5  -3  31        0.06        8.56      5.64 o
  -2  -2  31       28.02       35.77      4.99 o
  -1  -2  31        7.45       14.09     10.84 o
   0  -2  31      329.95      339.16      9.49 o
   1  -2  31      659.98      611.50     13.11 o
   2  -2  31      562.08      552.21     23.49 o
   3  -2  31       52.08       51.38      4.09 o
   4  -2  31        8.47        7.23      2.73 o
   5  -2  31       48.56       50.25     19.96 o
  -5  -1  31        0.03        2.88      4.32 o
  -4  -1  31        4.01       17.05     11.44 o
  -3  -1  31        0.17        3.77      7.08 o
  -2  -1  31        0.05        0.48      4.11 o
  -1  -1  31      253.55      254.99     13.48 o
   0  -1  31      458.69      451.66     11.93 o
   1  -1  31      344.93      339.43     16.40 o
   2  -1  31       23.37       19.05      2.99 o
   3  -1  31        1.03       11.07      3.85 o
   4  -1  31       58.06       41.75      4.39 o
   5  -1  31       13.93       14.61      3.84 o
  -5   0  31       19.05       12.55      5.08 o
  -4   0  31        0.08        1.17      9.33 o
  -3   0  31       18.24       39.76      7.42 o
  -2   0  31        7.44        3.22      2.89 o
  -1   0  31      199.50      208.12      8.68 o
   0   0  31       54.94       45.95      6.28 o
   1   0  31      112.40      134.16      9.66 o
   2   0  31        0.00       -1.84      9.58 o
   3   0  31        6.40       11.62      2.43 o
   4   0  31       40.70       29.18      4.51 o
   5   0  31        7.82        8.67      4.30 o
  -5   1  31        2.86        7.07      2.40 o
  -4   1  31       18.54       16.78      4.31 o
  -3   1  31       31.36       41.79      8.27 o
  -2   1  31        1.05        8.17      2.99 o
  -1   1  31       60.27       60.16      4.34 o
   0   1  31       53.00       47.23     10.35 o
   1   1  31      275.55      254.23      6.99 o
   2   1  31       31.29       30.25      3.41 o
   3   1  31       15.18       26.63      3.67 o
   4   1  31       94.45      106.80      5.39 o
  -5   2  31        0.15        6.45      6.49 o
  -4   2  31       20.12       39.77      6.76 o
  -3   2  31        2.86        7.31      6.47 o
  -2   2  31       30.79       29.72      9.32 o
  -1   2  31       42.60       37.80      4.36 o
   0   2  31        0.58        8.04      3.47 o
   1   2  31       52.56       67.44      3.59 o
   2   2  31        0.58        1.46      4.80 o
   3   2  31       59.86       69.66     20.52 o
   4   2  31        3.99        2.91      3.60 o
  -5   3  31       74.78       82.59      5.36 o
  -4   3  31        8.81       19.54     10.20 o
  -3   3  31        6.11       10.89      2.41 o
  -2   3  31       58.22       46.70     17.30 o
  -1   3  31       43.80       41.56      2.79 o
   0   3  31       16.72       25.06      5.13 o
   1   3  31        2.19       -0.90      2.51 o
   2   3  31       26.49       38.83      9.28 o
   3   3  31        4.98       12.92      3.55 o
  -5   4  31        2.50       17.94      3.30 o
  -4   4  31       43.38       48.70      3.59 o
  -3   4  31        0.25       -2.01      1.72 o
  -2   4  31       11.65       10.02     12.50 o
  -1   4  31        3.23       17.69      2.22 o
   0   4  31       53.75       51.86      6.75 o
   1   4  31        9.14        2.16      2.42 o
   2   4  31        4.47        7.24      3.05 o
  -5   5  31        1.62        5.31      3.00 o
  -4   5  31        0.76        7.90      5.04 o
  -3   5  31       13.77       29.18      7.53 o
  -2   5  31        1.03        2.64      2.88 o
  -1   5  31        2.99        2.76      2.18 o
   0   5  31        9.93       20.48      4.35 o
   1   5  31       88.90      114.11     28.10 o
  -3   6  31       38.29       29.32     20.08 o
  -2   6  31      115.25      137.90      7.06 o
  -1   6  31       35.13       32.72      6.84 o
   0  -6  32       14.81        9.32      4.54 o
   1  -6  32        1.89        9.12      4.13 o
   2  -6  32        0.93        3.58      3.34 o
   3  -6  32       11.05       19.23      4.61 o
  -1  -5  32       13.95       11.00      5.23 o
   0  -5  32        0.16        2.40      3.12 o
   1  -5  32        3.18        5.87      6.84 o
   2  -5  32       16.54       16.54      8.14 o
   3  -5  32       70.47       70.54      5.98 o
   4  -5  32       19.50       15.85      4.56 o
  -2  -4  32        6.82       -2.64      4.08 o
  -1  -4  32       33.56       65.05      5.99 o
   0  -4  32        1.45        1.57      5.98 o
   1  -4  32       30.48       37.42      6.12 o
   2  -4  32      113.50      117.27      5.82 o
   3  -4  32      311.88      340.13     10.45 o
   4  -4  32      155.12      150.83     11.43 o
   5  -4  32       42.75       28.27      4.36 o
  -3  -3  32       31.85       26.15      6.65 o
  -2  -3  32       10.29       16.65      9.10 o
  -1  -3  32       11.13       13.03      3.49 o
   0  -3  32       28.20       23.44     14.13 o
   1  -3  32      206.29      211.65      6.01 o
   2  -3  32      302.86      312.57      9.83 o
   3  -3  32       18.35       29.12      3.84 o
   4  -3  32       23.26       30.40      5.35 o
   5  -3  32       22.67       35.75     14.62 o
  -3  -2  32       74.89       91.11      9.46 o
  -2  -2  32      219.90      232.69      9.85 o
  -1  -2  32      422.30      403.07     14.95 o
   0  -2  32        2.46        6.00      2.66 o
   1  -2  32      414.08      397.34     20.23 o
   2  -2  32       30.58       43.32      9.96 o
   3  -2  32       30.58       37.11      4.07 o
   4  -2  32       15.10       25.07      3.73 o
   5  -2  32        0.73        5.62      2.60 o
  -5  -1  32       57.08       67.51     11.63 o
  -3  -1  32        9.24        8.61      2.49 o
  -2  -1  32      299.08      353.84     18.08 o
  -1  -1  32       83.56       85.98     20.44 o
   0  -1  32       59.12       76.93     13.88 o
   1  -1  32      381.12      407.60     15.77 o
   2  -1  32      316.01      301.43     21.44 o
   3  -1  32       18.82       22.66      7.20 o
   4  -1  32        0.05        8.14     12.27 o
   5  -1  32        6.76       12.54      4.30 o
  -5   0  32        0.53       -1.91      4.80 o
  -4   0  32        0.12       10.19      4.23 o
  -3   0  32       75.18       69.84      5.90 o
  -2   0  32        3.12        2.49      4.56 o
  -1   0  32      246.07      234.41      9.38 o
   0   0  32      176.44      142.63     10.71 o
   1   0  32       89.18       73.96      4.63 o
   2   0  32       18.97        9.94      2.80 o
   3   0  32       61.59       66.36      3.99 o
   4   0  32        2.08        3.06      2.37 o
  -5   1  32       26.62       16.72      6.37 o
  -4   1  32        0.80        3.97      2.61 o
  -3   1  32       22.33       26.20      6.13 o
  -2   1  32        3.64        5.28      2.29 o
  -1   1  32       10.61        8.45      2.58 o
   0   1  32        0.02       -2.03      5.51 o
   1   1  32       29.20       29.49      2.91 o
   2   1  32        1.24       10.71      3.28 o
   3   1  32       35.63       26.83      4.27 o
   4   1  32       26.72       36.98      4.05 o
  -5   2  32      199.90      234.24      9.64 o
  -4   2  32        2.64       17.69      9.16 o
  -3   2  32       80.27       85.28     11.57 o
  -2   2  32       27.05       21.08      7.69 o
   0   2  32       19.78       23.81      3.99 o
   1   2  32        7.93        8.64      2.44 o
   2   2  32        0.17        8.94      3.97 o
   3   2  32       17.35       29.30     16.40 o
  -5   3  32        2.85       24.36     14.69 o
  -4   3  32        9.58       18.76      3.79 o
  -3   3  32       24.22       25.96      3.29 o
  -2   3  32       32.87       28.82      6.13 o
  -1   3  32       22.88       16.65      2.49 o
   0   3  32        0.08       -1.30      3.60 o
   1   3  32       49.46       68.93      4.72 o
   2   3  32       42.84       53.10      6.28 o
   3   3  32        0.00       -3.20      2.13 o
  -5   4  32      181.37      201.76     33.76 o
  -4   4  32       30.29       31.03      4.89 o
  -3   4  32        1.98        4.32      2.32 o
  -2   4  32        1.39        2.53      5.75 o
  -1   4  32        9.11        1.02      4.42 o
   0   4  32       21.30       20.05      8.76 o
   1   4  32       58.55       52.58      3.82 o
   2   4  32        0.01        2.16      6.10 o
  -4   5  32       21.77       23.85      3.50 o
  -3   5  32        1.64        2.54      2.15 o
  -2   5  32        9.74       18.03      3.55 o
  -1   5  32        0.00        6.81      2.98 o
   0   5  32       31.78       31.64      5.57 o
   1  -6  33        2.97       -1.42      3.34 o
   2  -6  33        4.66        5.04      4.59 o
   3  -6  33        1.36        6.22      3.87 o
  -1  -5  33        1.97        3.82      3.34 o
   1  -5  33        1.80        5.55      3.47 o
   2  -5  33        0.43        4.78      3.58 o
   3  -5  33        6.10       12.08      7.44 o
   4  -5  33        0.00        9.33      3.21 o
  -2  -4  33        3.55       11.00      6.99 o
  -1  -4  33        4.74        2.91      5.28 o
   0  -4  33       43.21       39.54      3.42 o
   1  -4  33      102.84       90.61      8.19 o
   2  -4  33        2.13       -1.33      6.11 o
   3  -4  33        5.03        3.44      3.99 o
   4  -4  33       43.86       46.15      7.06 o
  -3  -3  33        8.76       18.98      7.68 o
  -2  -3  33      135.46      149.99      8.58 o
  -1  -3  33      272.93      262.23      8.79 o
   0  -3  33      116.78      127.40      5.62 o
   1  -3  33        6.59       15.16      8.92 o
   2  -3  33      129.14      138.03     10.41 o
   3  -3  33       25.67       38.22      4.80 o
   4  -3  33        7.26       28.14      9.98 o
   5  -3  33       20.92       13.99      6.00 o
  -3  -2  33        0.33       -0.67      8.27 o
  -2  -2  33       50.12       51.98      5.13 o
  -1  -2  33       94.33       79.04      4.88 o
   0  -2  33        1.68       19.03     10.78 o
   1  -2  33        5.82       11.94      4.81 o
   2  -2  33       14.78       16.45      3.20 o
   3  -2  33       35.12       27.96     12.45 o
   4  -2  33        0.36        6.62      2.62 o
   5  -2  33       21.41       31.41      4.20 o
  -3  -1  33       50.47       58.21      4.80 o
  -2  -1  33      175.22      160.26      7.85 o
  -1  -1  33        1.59        9.52      2.76 o
   0  -1  33       69.42       77.94      5.14 o
   1  -1  33       10.25       25.14     12.29 o
   2  -1  33        0.03       11.07      2.92 o
   3  -1  33        0.71       -4.61      5.40 o
   4  -1  33       23.40       32.66      3.96 o
  -5   0  33       10.30       14.17      5.71 o
  -4   0  33       25.60       43.14      6.96 o
  -3   0  33       43.38       46.03      4.17 o
  -2   0  33      140.65      129.14     19.82 o
  -1   0  33      142.93      106.43      6.10 o
   0   0  33      312.08      309.43      9.37 o
   1   0  33       72.40       81.20     24.27 o
   2   0  33        6.78        7.72      6.87 o
   3   0  33        5.26        4.55      2.71 o
   4   0  33       19.84       22.12      3.37 o
  -5   1  33        2.99        7.13      4.31 o
  -4   1  33        0.15        7.42     12.47 o
  -3   1  33       22.49       11.94      4.68 o
  -2   1  33        3.78       -0.52      1.91 o
  -1   1  33        8.57        0.81      5.88 o
   0   1  33       63.41       67.10      4.03 o
   1   1  33        6.70       14.51      7.19 o
   2   1  33       11.76       22.15      6.97 o
   3   1  33       31.61       20.90      7.32 o
   4   1  33       16.94       24.49     11.66 o
  -5   2  33       34.61       36.71      4.87 o
  -4   2  33        8.28        2.17      7.55 o
  -3   2  33       27.79       32.86      3.64 o
  -2   2  33       11.17        6.16      2.32 o
  -1   2  33       14.78       27.81      3.89 o
   0   2  33       22.00       23.74      3.73 o
   1   2  33        0.03        1.09      2.08 o
   2   2  33        0.54       16.85      2.93 o
   3   2  33      215.38      229.01     10.91 o
  -5   3  33        3.09        2.50      5.19 o
  -4   3  33       80.96      119.55     21.16 o
  -3   3  33       15.55       17.31      5.02 o
  -2   3  33        1.80        2.76      3.83 o
  -1   3  33       19.18       13.37      6.65 o
   0   3  33       18.86       28.49      2.67 o
   1   3  33       75.64       81.05      4.37 o
   2   3  33       43.09       33.16     11.13 o
  -5   4  33       21.34       28.52      7.33 o
  -4   4  33       13.16       15.88      3.63 o
  -3   4  33       55.70       68.71      4.37 o
  -2   4  33       55.03       71.31      6.03 o
  -1   4  33      122.93      120.66     18.94 o
   0   4  33       29.91       29.28      3.47 o
   1   4  33       61.41       53.07      4.41 o
  -4   5  33        0.13       -4.76      3.33 o
  -3   5  33       19.84       23.82     13.20 o
  -2   5  33       89.95       91.40      5.33 o
  -1   5  33       10.65       17.87      9.14 o
   0   5  33        5.85       14.31      9.75 o
  -1  -5  34        9.30        3.58      6.67 o
   0  -5  34       15.60       12.48      3.60 o
   1  -5  34       15.73       27.72      7.66 o
   2  -5  34        6.41        2.64     14.53 o
   3  -5  34        3.24        2.84     11.63 o
   4  -5  34        6.23        6.00      5.55 o
  -2  -4  34      144.86      172.24     13.83 o
  -1  -4  34       84.21      100.79      7.36 o
   0  -4  34      136.29      139.44      5.74 o
   1  -4  34        1.19       -0.66      5.75 o
   2  -4  34       60.44       75.69     11.10 o
   3  -4  34        1.24       14.24      3.32 o
   4  -4  34        0.04        4.63      6.71 o
  -3  -3  34       85.62       90.16     31.78 o
  -2  -3  34        0.13        7.76      7.07 o
  -1  -3  34       85.54       90.28     15.85 o
   0  -3  34       43.19       40.83      3.16 o
   1  -3  34      262.12      253.26     23.25 o
   2  -3  34        1.68       33.76      7.01 o
   3  -3  34        0.96        9.46      7.32 o
   4  -3  34        0.25       -4.56      3.58 o
  -4  -2  34        0.02       11.52      5.26 o
  -3  -2  34        3.99       10.12      3.59 o
  -2  -2  34        7.12        3.34      5.71 o
  -1  -2  34        7.92       14.88      8.69 o
   0  -2  34       22.11       42.19     12.82 o
   1  -2  34        0.22        1.42      3.48 o
   2  -2  34        7.00        8.43      4.57 o
   3  -2  34       17.85       26.91      8.88 o
   4  -2  34        0.77       -2.94      2.47 o
  -3  -1  34       12.46        9.85      2.98 o
  -2  -1  34       23.51       35.15     16.96 o
  -1  -1  34       12.68       33.26      4.35 o
   0  -1  34        7.86       13.50      6.96 o
   1  -1  34       46.80       38.89      7.84 o
   2  -1  34        0.16       -0.44      6.71 o
   3  -1  34        3.67       12.72     12.47 o
   4  -1  34        0.16        4.78      5.28 o
  -4   0  34        1.14       -6.81      4.54 o
  -3   0  34        0.29        0.99      2.45 o
  -2   0  34        3.43       -1.18      7.67 o
  -1   0  34       58.06       61.26      8.60 o
   0   0  34       34.53       33.72      4.51 o
   1   0  34        0.81       -0.96      3.12 o
   2   0  34        0.61       -2.44      1.99 o
   3   0  34        1.13        2.96      2.25 o
   4   0  34       71.48       77.91     10.64 o
  -5   1  34       11.06       10.49      8.39 o
  -4   1  34       17.32       22.13      3.65 o
  -3   1  34       18.63       20.48      3.79 o
  -2   1  34       81.05       70.98      4.48 o
  -1   1  34        0.23       -0.92      6.83 o
   0   1  34       12.84       12.16      8.55 o
   1   1  34        2.81        8.90      5.16 o
   2   1  34        7.72        6.00      2.66 o
   3   1  34       58.46       61.70      5.11 o
  -5   2  34       12.38       15.74      6.12 o
  -4   2  34       11.21       14.04     12.72 o
  -3   2  34        0.16        7.01      6.36 o
  -2   2  34       97.12      120.21      6.81 o
  -1   2  34       41.83       46.92      7.63 o
   0   2  34       14.45        6.74      3.52 o
   1   2  34        9.38       11.38      2.53 o
   2   2  34       33.93       31.28      8.57 o
   3   2  34        5.52       18.41      3.31 o
  -5   3  34       23.16       41.92      5.31 o
  -4   3  34        0.02       -5.36      3.57 o
  -3   3  34       63.84       81.89      8.14 o
  -2   3  34        7.79        2.59     10.46 o
  -1   3  34        0.34        1.90      3.12 o
   0   3  34       10.15       14.21      2.66 o
   1   3  34       48.63       55.85      4.65 o
   2   3  34        1.86        9.47      2.53 o
  -4   4  34        1.58        9.64      5.65 o
  -3   4  34       10.37       13.95      3.36 o
  -2   4  34        0.19        1.56      3.11 o
  -1   4  34        1.00       -0.38      5.88 o
   0   4  34        2.14        3.50     10.53 o
   1   4  34        3.59        3.52      3.82 o
  -3   5  34       55.78       80.13      5.93 o
  -2   5  34       11.21       23.53      4.06 o
  -1   5  34       22.68       25.67      5.02 o
   0  -5  35        1.64        5.55      3.36 o
   1  -5  35        6.93       11.86      4.91 o
   2  -5  35       31.04       30.24      3.95 o
   3  -5  35      202.32      198.20     12.70 o
  -1  -4  35       20.30       19.41      6.63 o
   0  -4  35       10.72       13.75      4.54 o
   1  -4  35      243.04      242.90      8.12 o
   2  -4  35      250.38      243.34     26.81 o
   3  -4  35      122.16      114.20      6.49 o
   4  -4  35        0.87        8.71     12.00 o
  -3  -3  35       10.15        9.12      5.07 o
  -2  -3  35       18.32       32.12     13.47 o
  -1  -3  35        0.53        4.11      7.56 o
   0  -3  35      220.12      224.16     23.20 o
   1  -3  35      263.97      278.12     13.02 o
   2  -3  35        9.04        1.27      6.81 o
   3  -3  35        0.45        5.27      3.16 o
   4  -3  35        6.42        8.11      4.07 o
  -2  -2  35       27.05       40.02      3.76 o
  -1  -2  35      128.10      105.77     20.42 o
   0  -2  35      147.19      131.94      5.98 o
   1  -2  35        0.07       -0.12      6.13 o
   2  -2  35        9.85        8.02     10.44 o
   3  -2  35        5.11       -0.26      3.84 o
   4  -2  35       12.29       -0.41      3.73 o
  -3  -1  35       66.01       59.11     16.99 o
  -2  -1  35        7.70       22.61      4.23 o
  -1  -1  35        2.13       -4.72      3.15 o
   0  -1  35       42.20       33.21     11.60 o
   1  -1  35       51.68       33.45      3.74 o
   2  -1  35       96.98       89.20      5.40 o
   3  -1  35        0.36        9.71      2.55 o
   4  -1  35       23.10       13.40      2.94 o
  -4   0  35        5.23       12.88      5.68 o
  -3   0  35       12.27       35.85      7.01 o
  -2   0  35       23.38       20.60      3.79 o
  -1   0  35        1.25        1.47      4.30 o
   0   0  35        4.48        7.95      4.11 o
   1   0  35       24.88       29.99      3.76 o
   2   0  35        4.18        8.85      5.89 o
   3   0  35        9.12        0.13      6.75 o
   4   0  35      109.97      115.73     11.25 o
  -4   1  35       38.16       44.14      4.22 o
  -3   1  35       10.71        6.00      3.12 o
  -2   1  35        2.33       11.22      2.70 o
  -1   1  35      175.39      188.56     18.40 o
   0   1  35        9.52       26.98     12.12 o
   1   1  35        0.32        7.75     11.73 o
   2   1  35        2.54        8.57      2.65 o
   3   1  35       10.73       20.74      3.43 o
  -4   2  35       21.79       32.42      9.70 o
  -3   2  35        8.45       18.40      7.44 o
  -2   2  35        0.02        3.08      3.96 o
  -1   2  35        0.21        6.36      6.36 o
   0   2  35        0.02        1.11      2.99 o
   1   2  35        5.34        9.71      4.81 o
   2   2  35       18.63       17.16      7.60 o
  -4   3  35        0.09       12.23      7.23 o
  -3   3  35        7.34       -4.56      5.04 o
  -2   3  35        3.45        6.73      3.04 o
  -1   3  35       19.90       42.81      3.33 o
   0   3  35       45.99       49.87     11.55 o
   1   3  35       23.15       27.18      9.83 o
   2   3  35       93.75       81.62      6.73 o
  -4   4  35        0.01        1.93      9.75 o
  -3   4  35        0.63        1.60      2.76 o
  -2   4  35      378.58      404.21     27.09 o
  -1   4  35      151.60      163.81      6.17 o
   0   4  35       33.44       26.56      6.12 o
  -2   5  35      156.44      196.20      8.26 o
   1  -5  36       36.52       24.67      3.58 o
   2  -5  36      181.94      145.26     20.49 o
  -1  -4  36       74.75       98.49      6.03 o
   0  -4  36        3.83        3.79      2.36 o
   1  -4  36       83.69       76.50      8.93 o
   2  -4  36       91.48       66.51      6.14 o
   3  -4  36       20.21       41.15      7.35 o
  -2  -3  36       28.97       29.12     15.85 o
  -1  -3  36      106.50      117.98     11.12 o
   0  -3  36       21.62        9.88      5.64 o
   1  -3  36      116.77      102.37      7.20 o
   2  -3  36      300.81      287.89     10.97 o
   3  -3  36        1.73        0.87      2.72 o
   4  -3  36        2.70       -0.60      3.75 o
  -3  -2  36       35.87       38.41      7.87 o
  -2  -2  36        8.52       37.57     17.87 o
  -1  -2  36       38.62       50.67     11.78 o
   0  -2  36      123.68      137.98     21.32 o
   1  -2  36       32.44       34.97      4.84 o
   2  -2  36       56.91       71.30     10.24 o
   3  -2  36       12.23       10.99      3.10 o
   4  -2  36        9.87       27.85      5.04 o
  -3  -1  36        3.09       -5.01      3.34 o
  -2  -1  36        0.10        1.15      8.88 o
  -1  -1  36       26.43       33.61     12.56 o
   0  -1  36        0.15        1.54      7.18 o
   1  -1  36       10.41       13.12      2.91 o
   2  -1  36        8.99       20.49      7.79 o
   3  -1  36       12.33        8.53      6.84 o
   4  -1  36        8.29        5.15      4.37 o
  -4   0  36       17.44       27.80      5.44 o
  -3   0  36        8.27        9.99      7.72 o
  -2   0  36        1.68        7.68      3.36 o
  -1   0  36       24.90       32.99      3.61 o
   0   0  36       37.06       37.18      3.86 o
   1   0  36        1.61       -1.40      2.88 o
   2   0  36        0.64       22.25      8.75 o
   3   0  36        0.49        9.90      2.81 o
  -4   1  36        4.99        6.89     13.08 o
  -3   1  36       17.16       20.74      3.38 o
  -2   1  36       18.99       21.54      3.04 o
  -1   1  36       41.50       32.04      3.59 o
   0   1  36        3.71        1.16      3.17 o
   1   1  36        8.74       20.98      8.36 o
   2   1  36       64.53       46.33      3.92 o
   3   1  36        3.00       -1.71      6.49 o
  -4   2  36      148.15      193.12      8.21 o
  -3   2  36        0.08        1.88      3.05 o
  -2   2  36        1.07        4.10      7.06 o
  -1   2  36       12.66        1.84      2.03 o
   0   2  36       33.07       32.04      8.68 o
   1   2  36       30.40       33.53      3.31 o
   2   2  36        2.77       -5.54      4.65 o
  -4   3  36        0.19        2.95      3.38 o
  -3   3  36        9.15       15.61      6.48 o
  -2   3  36       25.15       28.93      7.77 o
  -1   3  36        6.03        5.58      2.76 o
   0   3  36       34.18       45.98      4.22 o
   1   3  36        0.76       10.28      3.58 o
  -3   4  36       38.75       51.07     10.35 o
  -2   4  36       53.89       56.95      4.20 o
  -1   4  36        3.90       -0.85      2.50 o
   0   4  36      162.08      176.75      7.99 o
  -1  -4  37       14.67       34.40     12.38 o
   0  -4  37        4.12       15.23     15.85 o
   1  -4  37        1.70       -3.05      2.83 o
   2  -4  37        8.81       18.97      4.32 o
   3  -4  37        2.98        3.23     20.17 o
  -2  -3  37       17.58       -0.36      8.27 o
  -1  -3  37       40.53       25.42      3.95 o
   0  -3  37       20.02       20.66      3.29 o
   1  -3  37        1.16        2.60      5.99 o
   2  -3  37        2.39       10.57      4.78 o
   3  -3  37        3.47        7.13      3.08 o
  -3  -2  37        1.43        6.00      5.31 o
  -2  -2  37       27.50       31.97      7.99 o
  -1  -2  37       40.30       44.63      9.74 o
   0  -2  37       84.92      107.05     16.24 o
   1  -2  37       78.17       85.61     10.06 o
   2  -2  37        7.40        8.40      5.02 o
   3  -2  37        0.38       -4.92      3.28 o
  -3  -1  37       10.93       28.11      6.48 o
  -2  -1  37        0.41       -4.22      6.73 o
  -1  -1  37        5.75       10.81      3.63 o
   0  -1  37        3.66        0.05      2.53 o
   1  -1  37       58.44       52.48     16.91 o
   2  -1  37        3.59       10.08      4.03 o
   3  -1  37       44.58       48.98      4.31 o
  -4   0  37        1.78        0.67      2.99 o
  -3   0  37       20.97       14.10      5.92 o
  -2   0  37        3.36       17.49      9.06 o
  -1   0  37        1.00        7.31      3.11 o
   0   0  37       11.03       26.84      3.59 o
   1   0  37        7.34        2.41      3.71 o
   2   0  37        0.40       -3.90      6.34 o
   3   0  37       29.31       22.54      8.49 o
  -4   1  37       18.34       16.90      4.03 o
  -3   1  37       50.06       39.52      4.99 o
  -2   1  37        4.49       -3.16      8.01 o
  -1   1  37        0.48        5.82      2.61 o
   0   1  37        3.62        9.44      3.76 o
   1   1  37       21.07       25.30      3.39 o
   2   1  37      138.33      138.59     20.19 o
  -4   2  37        0.06        2.48      2.77 o
  -3   2  37       40.93       46.73      6.71 o
  -2   2  37       39.58       45.56      5.07 o
  -1   2  37        3.34        2.40      4.08 o
   0   2  37       82.31       82.41      4.99 o
   1   2  37       26.32       46.42      3.86 o
   2   2  37       36.94       28.57      5.31 o
  -3   3  37       24.85       14.80     11.38 o
  -2   3  37        1.07       10.79      6.13 o
  -1   3  37       15.18       27.88      5.28 o
   0   3  37       14.67       27.59      4.73 o
   1   3  37        4.87       -1.37     10.67 o
  -2   4  37        0.04       -1.70      2.66 o
  -1   4  37        0.52        9.32      3.60 o
   0  -4  38       10.38        3.20      3.59 o
   1  -4  38       27.57       37.97     13.60 o
   2  -4  38        2.72        5.04      4.57 o
  -1  -3  38        1.48       -4.78      5.47 o
   0  -3  38        0.03       -0.10      5.62 o
   1  -3  38        1.73        1.97      7.33 o
   3  -3  38        1.27       -4.34      2.94 o
  -2  -2  38        7.40        7.18      5.31 o
  -1  -2  38        0.05        1.42      4.06 o
   0  -2  38        1.05       -2.00      3.01 o
   1  -2  38       28.92       17.85      3.52 o
   2  -2  38        0.12        2.68      3.83 o
  -3  -1  38        5.06        1.30      2.87 o
  -2  -1  38       17.01        7.63      3.34 o
  -1  -1  38        0.43       -0.38      2.56 o
   0  -1  38        7.90       13.52      3.21 o
   1  -1  38        0.04       11.69     11.87 o
   2  -1  38        8.57       22.84      5.06 o
   3  -1  38       30.38       34.71      4.13 o
  -3   0  38       11.24       10.57      5.87 o
  -2   0  38       17.78       17.21      3.02 o
  -1   0  38        0.17        8.25     10.92 o
   0   0  38       19.70       25.75      3.71 o
   1   0  38        3.16       17.88      6.24 o
   2   0  38       23.54       22.97      5.29 o
   3   0  38        4.28       -8.67      6.29 o
  -3   1  38       57.36       62.50      4.52 o
  -2   1  38       15.45       23.29      5.16 o
  -1   1  38       11.92       35.63     11.28 o
   0   1  38       21.99       28.74      6.65 o
   1   1  38       31.48       25.17      5.11 o
   2   1  38        1.08        2.30      6.70 o
  -3   2  38       51.25       66.17      8.33 o
  -2   2  38        0.92        7.95      5.50 o
  -1   2  38        8.44       22.10     10.65 o
   0   2  38        1.95        1.90      2.62 o
   1   2  38       41.99       43.31     18.70 o
  -3   3  38       18.91       28.48      6.22 o
  -2   3  38        0.00        3.12      5.74 o
  -1   3  38       22.01       36.85      5.80 o
   0   3  38       10.08        0.48      5.31 o
  -1  -3  39        0.00       17.77      6.91 o
   0  -3  39        5.16       20.88      3.73 o
   1  -3  39       11.52       14.77      8.92 o
   2  -3  39       15.98       10.29      4.67 o
  -2  -2  39       20.00       26.83      3.97 o
  -1  -2  39        5.27        6.74     10.70 o
   0  -2  39        2.63       -1.90      3.12 o
   1  -2  39        2.67        9.90     14.31 o
   2  -2  39        7.47        5.58      6.25 o
  -2  -1  39        2.08        0.48      5.55 o
  -1  -1  39       44.27       33.10      9.70 o
   0  -1  39       84.59      116.68      7.79 o
   1  -1  39        4.97       19.90     12.81 o
   2  -1  39       22.59       15.63      9.00 o
  -3   0  39        0.29       -4.22      2.81 o
  -2   0  39       21.72       31.97      3.96 o
  -1   0  39        0.94        4.84      9.11 o
   0   0  39        1.14       13.22      3.23 o
   1   0  39        4.26        7.97      3.78 o
   2   0  39        1.99       10.40      7.66 o
  -3   1  39        0.45        7.32      4.44 o
  -2   1  39        9.73       14.08      3.45 o
  -1   1  39       28.02       56.25      8.36 o
   0   1  39        3.84       -0.67      3.38 o
   1   1  39        3.87       18.44     11.28 o
   2   1  39       35.34       27.92      6.05 o
  -3   2  39        0.23       -6.95      4.63 o
  -2   2  39      148.23      158.71      9.53 o
  -1   2  39      362.15      443.03     37.23 o
   0   2  39       53.50       51.91      4.25 o
   1   2  39       23.89       10.82      3.19 o
  -2   3  39      263.02      325.15     32.32 o
  -1   3  39      288.10      352.41     12.58 o
   1  -3  40        1.20       -0.21      9.57 o
  -1  -2  40        7.99       -3.58      4.56 o
   0  -2  40        1.09       -2.69      8.74 o
   1  -2  40        4.36        6.67      3.21 o
   2  -2  40        3.01        4.32      3.87 o
  -2  -1  40        2.06       -5.67      5.87 o
  -1  -1  40       13.63       21.22     10.43 o
   0  -1  40        0.63        2.64      5.04 o
   1  -1  40        3.89        2.16      3.60 o
   2  -1  40       43.20       71.98     14.69 o
  -2   0  40       16.80       17.75      4.64 o
  -1   0  40        4.30       20.95      7.45 o
   0   0  40       25.41       20.93     10.91 o
   1   0  40        1.04        1.74      9.59 o
  -1   1  40        0.64        0.93      2.17 o
   0   1  40        7.05       12.69      4.24 o
   1   1  40        4.98       13.95      3.49 o
  -2   2  40       33.82       43.33      5.33 o
  -1   2  40        5.24        7.44      5.23 o
   0   2  40      198.43      197.54     16.59 o
  -1  -1  41        9.17       11.31      4.99 o
   0  -1  41        0.05       -0.92      2.95 o
   1  -1  41        0.00        6.32      3.24 o
  -1   0  41       10.24       13.98      9.02 o
   0   0  41        2.26        5.61      2.67 o
   1   0  41       39.80       36.09      5.25 o
  -1   1  41        9.17        6.70      5.04 o
   0   1  41       13.79       -3.34      4.83 o
 
